# Supplementary material for: Oncometabolite D-2HG drives tumor metastasis and protumoral macrophage polarization by targeting FTO/m6A/ANGPTL4/integrin axis in triple-negative breast cancer
Source: J Exp Clin Cancer Res. 2025 Feb 6;44:41. doi: 10.1186/s13046-025-03282-1 (PMC11800637; doi:10.1186/s13046-025-03282-1)
Supplement: Supplementary file 1 — Supplementary Material 1. Supplementary Table 1. Key reagents, resources and sequences of primers used in qPCR, RIP-qPCR, MeRIP-qPCR, siRNA/shRNA target oligo, and probes for RNA pull down assay used in this study. [file 13046_2025_3282_MOESM1_ESM.xlsx]

## Sheet:  Resources
REAGENT or RESOURCE	SOURCE	IDENTIFIER
Antibodies
m6A (N6-methyladenosine) antibody	Synaptic Systems	202003
ANGPTL4 Polyclonal antibody	Proteintech	18374-1-AP
FTO Polyclonal antibody	Proteintech	27226-1-AP
Beta Actin Recombinant antibody	Proteintech	81115-1-RR
YTHDF1 Polyclonal antibody	Proteintech	17479-1-AP
Fibronectin Polyclonal antibody	Proteintech	15613-1-AP
SNAI1 Polyclonal antibody	Proteintech	13099-1-AP
E-cadherin Polyclonal antibody	Proteintech	20874-1-AP
N-cadherin Polyclonal antibody	Proteintech	22018-1-AP
Vimentin Polyclonal antibody	Proteintech	22031-1-AP
FAK Rabbit Monoclonal Antibody	Beyotime	AF1108
Phospho-FAK (Tyr397) Rabbit Monoclonal Antibody	Beyotime	AF1960
SRC Rabbit Polyclonal Antibody	Beyotime	AF8052
Phospho-SRc Family (Tyr416) Rabbit Polyclonal Antibody	Beyotime	AF5923
Jak2 (D2E12) XP® Rabbit mAb	Cell Signaling Technology	3230
Phospho-Jak2 (Tyr1007/1008) (C80C3) Rabbit mAb	Cell Signaling Technology	3776
Stat3 Antibody (F-2)	Santa Cruz	sc-8019
Phospho-Stat3 (Tyr705) (D3A7) XP® Rabbit mAb	Cell Signaling Technology	9145
Monoclonal ANTI-FLAG M2 antibody	Sigma-Aldrich	F1804
GAPDH (PTR2304) Mouse mAb	Immunoway	YM3029
Rabbit (DA1E) mAb IgG XP® Isotype Control	Cell Signaling Technology	3900
Mouse (G3A1) mAb IgG1 Isotype Control	Cell Signaling Technology	5415
Anti-rabbit IgG, HRP-linked Antibody	Cell Signaling Technology	7074
Anti-mouse IgG, HRP-linked Antibody	Cell Signaling Technology	7076
Alexa Fluor 488 labeled secondary antibody	ZSBG-BIO	ZF-0514
Purified Anti-Mouse CD16/32 Antibody	Elabscience	E-AB-FO997A
FITC Anti-Mouse F4/80 Antibody	Elabscience	E-AB-F0995C
PE Anti-Mouse CD86 Antibody	Elabscience	E-AB-F0994D
APC Anti-Mouse CD206 Antibody	Elabscience	E-AB-F1135E
Chemicals, Recombinant Proteins, and Critical Commercial Assays
Octyl-(R)-2HG	Sigma-Aldrich	SML2200
DMSO	Sigma-Aldrich	D4540
DMEM (high glucose)	Macgene	CM15019
RPMI 1640	Macgene	CM10041
McCoy’s 5A	Macgene	CM10051
DMEM/F12 50:50	Macgene	CM10092
Culture medium for MCF-10A	Pricella	CM-0525
Collagenase, type I	Worthington	LS004194
Collagenase, type III	Worthington	LS004180
BSA	Sigma-Aldrich	10-735-094-001
Primocin	Invivogen	ant-pm1
ITS Supplement	Sigma-Aldrich	I1884
HEPES	Gibco	15630106
TrypLE™ Express Enzyme	Gibco	12604013
Hyaluronidase	Worthington	LS005475
Matrigel matrix	Corning	356234
0.25% trypsin-EDTA	Gibco	25200072
Penicillin and streptomycin (100×)	Macgene	CC004
FBS	Gibco	10099141C
PEI MAX	Polysciences	24765
Polybrene	Santa Cruz	sc-134220
Puromycin	Beyotime	ST551
Lipofectamine 2000	Invitrogen	11668019
RFect siRNA transfection reagent	Bio-trans	11013
RNAiso Plus reagent	Takara	9109
Hieff® qPCR SYBR Green Master Mix	YEASEN	11201ES08
RIPA lysis	Beyotime	P0013B
cOmplete™ protease Inhibitor	Roche	4693132001
PhosSTOP phosphatase inhibitor	Roche	4906845001
Super ECL Detection Reagent	YEASEN	36208ES76
MTT	Sigma-Aldrich	475989
VAHTS CA-28 Streptavidin Beads	Vazyme	N512-01
Actinomycin-D	AAT Bioquest	17505
Cycloheximide	Sigma-Aldrich	239765
DNase I	Roche	11284932001
ProLong Diamond reagent	Invitrogen	P36965
Recombinant Mouse Angiopoietin-like 4 Protein	R&D	4880-AN-050
Breast Cancer Organoid Kit	bioGenous	K2147-BC
CellTiter-Glo® 3D cell viability assay	Promega	G9681
PrimeScript™ FAST RT reagent Kit	Takara	RR092A
BCA Protein Assay Kit	Millipore	71285-M
Human ANGPTL4 ELISA Kit	Lianke Biotech	EK1292
M&R HRP/DAB detection IHC kit	Vazyme	HC301
Cell-Light EdU Apollo567 In Vitro Kit	Ribobio	C10310-1
EpiQuik m6A RNA Methylation Kit	Epigentek	EPT-P-9005-96
Dynabead mRNA Puriffcation Kit	Thermo Fisher	61006
Fast Silver Stain Kit	Beyotime	P0017S
Magna RIP™ RNA-Binding Protein Immunoprecipitation Kit	Millipore	17-700
riboMeRlP m6A Transcriptome Profiling Kit	Ribobio	C11051-1
Ribo-MagOff rRNA Depletion Kit	Vazyme	N420
VAHTS® Universal RNA-seq Library Prep Kit	Vazyme	NR605

## Sheet: Sequences
q-PCR primers	Name	5‘ - 3’
Homo sapiens	ANGPTL4-F	GATGGCTCAGTGGACTTCAACC
	ANGPTL4-R	TGCTATGCACCTTCTCCAGACC
	PHGDH-F	CTTACCAGTGCCTTCTCTCCAC
	PHGDH-R	GCTTAGGCAGTTCCCAGCATTC
	D2HGDH-F	GGTGAGATCCTGTCTGCATTCG
	D2HGDH-R	TGGAGCCTGAAGTCTCGATGAG
	YTHDF1-F	CAAGCACACAACCTCCATCTTCG
	YTHDF1-R	GTAAGAAACTGGTTCGCCCTCAT
	LCN2-F	GACAACCAATTCCAGGGGAAG
	LCN2-R	GCATACATCTTTTGCGGGTCT
	KLHDC7B-F	GCACAACTACCTGTTTCTGGCG
	KLHDC7B-R	TGGCTCCAGATGTTGGTCAGAG
	GDF15-F	CAACCAGAGCTGGGAAGATTCG
	GDF15-R	CCCGAGAGATACGCAGGTGCA
	CYP1A1-F	TCGGCCACGGAGTTTCTTC
	CYP1A1-R	GGTCAGCATGTGCCCAATCA
	S100P-F	CTCAAGGTGCTGATGGAGAAGG
	S100P-R	GAACTCACTGAAGTCCACCTGG
	PLIN2-F	TTGCAGTTGCCAATACCTATGC
	PLIN2-R	CCAGTCACAGTAGTCGTCACA
	GADD45A-F	CCCTGATCCAGGCGTTTTG
	GADD45A-R	GATCCATGTAGCGACTTTCCC
	ATP2B4-F	CTCACCGAACTGACCTGTATCG
	ATP2B4-F	GGCTGTGTTGATGTTGTCACCTG
	JAG1-F	GGGGCAACACCTTCAACCTC
	JAG1-R	CCAGGCGAAACTGAAAGGC
	MILR1-F	GCAAAGCCCAAGTTACCAGCTG
	MILR1-R	CGAGCCATTGACTGAGAGGCAA
	COL13A1-F	TGGAGAACAGGGACCAGATGGC
	COL13A1-R	GATCTCCTGGAGAGCCTCATTG
	KLF4-F	CATCTCAAGGCACACCTGCGAA
	KLF4-R	TCGGTCGCATTTTTGGCACTGG
	LARP6-F	TGAAAACCTGGAGAAGGACGCC
	LARP6-R	ATGTGCTGTGGTTCTCCAGTCC
	AKR1C2-F	CCGAAGCAAGATTGCAGATGGC
	AKR1C2-R	TTTCAGTGACCTTTCCAAGGCTG
	TOX2-F	CTCAGGAAGAGGAGTCGGAAGT
	TOX2-R	ACACAGGCTTCTGCGGCTCATT
	FRMPD1-F	GCAAACATCAGCCGTGTAGAGC
	FRMPD1-R	GGCTAGGTCTTTTGCACTGTTGG
	ACTIN-F	CACCATTGGCAATGAGCGGTTC
	ACTIN-R	AGGTCTTTGCGGATGTCCACGT
Mus musculus	Angptl4-F	CTGGACAGTGATTCAGAGACGC
	Angptl4-R	GATGCTGTGCATCTTTTCCAGGC
	Nos2-F	GAGACAGGGAAGTCTGAAGCAC
	Nos2-R	CCAGCAGTAGTTGCTCCTCTTC
	Tnf-α-F	GGTGCCTATGTCTCAGCCTCTT
	Tnf-α-R	GCCATAGAACTGATGAGAGGGAG
	Il-6-F	TACCACTTCACAAGTCGGAGGC
	Il-6-R	CTGCAAGTGCATCATCGTTGTTC
	Il-10-F	CGGGAAGACAATAACTGCACCC
	Il-10-R	CGGTTAGCAGTATGTTGTCCAGC
	Arg1-F	CATTGGCTTGCGAGACGTAGAC
	Arg1-R	GCTGAAGGTCTCTTCCATCACC
	Ym1-F	TACTCACTTCCACAGGAGCAGG
	Ym1-R	CTCCAGTGTAGCCATCCTTAGG
	Actin-F	CATTGCTGACAGGATGCAGAAGG
	Actin-R	TGCTGGAAGGTGGACAGTGAGG
Me-RIP q-PCR primers	Name	5‘ - 3’
	ANGPTL4-MeRIP-F	ATGGAGCTTCACTCCTTGCT
	ANGPTL4-MeRIP-R	AATGTGACTGAGTCCGCCAT
siRNA	Name	5‘ - 3’
	siNC	UUCUCCGAAGGUGUCACGUTT
	siANGPTL4_1	GCCUAUAGCCUGCAGCUCATT
	siANGPTL4_2	UCCGUACCCUUCUCCACUUTT
	siYTHDF1_1	GGAUACAGUUCAUGACAAUTT
	siYTHDF1_2	GCUCCAUUAAGUACUCCAUTT
shRNA	Name	5‘ - 3’
	shNT	CCTAAGGTTAAGTCGCCCTCG
	shANGPTL4_1	GCAGAGTGGACTATTTGAAAT
	shANGPTL4_2	GAAGCTTAAGAAGGGAATCTT
Biotin labelled RNA probes	Name	5‘ - 3’
	ANGPTL4-SS-A	AGGGAGUUGGGGACUCAGAGGGACC
	ANGPTL4-SS-m6A	AGGGAGUUGGGG(m6A)CUCAGAGGGACC
