# Supplementary material for: Oncometabolite D-2HG drives tumor metastasis and protumoral macrophage polarization by targeting FTO/m6A/ANGPTL4/integrin axis in triple-negative breast cancer
Source: J Exp Clin Cancer Res. 2025 Feb 6;44:41. doi: 10.1186/s13046-025-03282-1 (PMC11800637; doi:10.1186/s13046-025-03282-1)
Supplement: Supplementary file 2 — Supplementary Material 2. Supplementary Table 2. RNA-seq analysis results of MDA-MB-468 cells treated with D-2HG and DMSO. [file 13046_2025_3282_MOESM2_ESM.xlsx]

## Sheet: All
baseMean	log2FoldChange	lfcSE	stat	pvalue	padj	gene_name	regulated
2048.83	-2.16039	0.0522559	-41.3424	0	0	CRISP3	down
11432.7	-1.2712	0.0347347	-36.5974	3.1422e-293	1.39239e-289	CD24	down
6027.55	-1.44779	0.040172	-36.0398	1.99308e-284	7.06546e-281	MT2A	down
24652.7	-0.909633	0.030262	-30.0586	1.68742e-198	3.32329e-195	SCD	down
1076.48	-2.33288	0.0804391	-29.0018	6.24233e-185	1.00587e-181	IGFBP5	down
23758.2	-1.11267	0.0392032	-28.382	3.37413e-177	4.60049e-174	PEG10	down
51177	-0.743563	0.0273339	-27.203	5.99209e-163	6.63811e-160	KRT19	down
4801.03	-1.0947	0.0413693	-26.4616	2.68167e-154	2.6407e-151	PLEKHG4B	down
4798.72	-1.0414	0.0407561	-25.5519	5.22424e-144	4.02608e-141	KRT4	down
1799.61	-1.41581	0.0562631	-25.1641	9.9053e-140	7.02286e-137	PSG9	down
2037.16	-1.13337	0.0496446	-22.8298	2.32092e-115	1.17538e-112	MYORG	down
16286.8	-0.599545	0.0265628	-22.5709	8.37612e-113	4.01261e-110	FBLN1	down
2180.67	-1.02843	0.0475214	-21.6414	7.32206e-104	3.24459e-101	HIST1H2AC	down
3732.8	-0.89127	0.0417924	-21.3261	6.50054e-101	2.74338e-98	IGFL2-AS1	down
4409.36	-0.908203	0.0438795	-20.6977	3.63497e-95	1.46431e-92	DIS3L2	down
3543.13	-0.88062	0.0426907	-20.6279	1.5419e-94	5.94136e-92	LYNX1	down
15094.9	-0.677867	0.0334939	-20.2385	4.48513e-91	1.69147e-88	DHCR7	down
4879.85	-0.831603	0.0413898	-20.092	8.67122e-90	3.13668e-87	SLC12A2	down
8028.89	-0.714997	0.0368227	-19.4173	5.50973e-84	1.65525e-81	LSS	down
1235.1	-1.37042	0.070871	-19.3368	2.63467e-83	7.78326e-81	CLIC3	down
9232.24	-0.814909	0.0423747	-19.231	2.03564e-82	5.91503e-80	MVD	down
1860.53	-1.17477	0.0612172	-19.1903	4.46276e-82	1.25559e-79	METTL7A	down
2464.81	-1.02808	0.0538765	-19.0821	3.5567e-81	9.55191e-79	HIST1H2BK	down
4896.08	-0.717604	0.0376866	-19.0413	7.75047e-81	2.02025e-78	RARRES3	down
2239.89	-0.879512	0.0470596	-18.6893	6.04763e-78	1.55354e-75	KYNU	down
2539.94	-0.861565	0.0470758	-18.3017	8.02721e-75	1.97614e-72	NYNRIN	down
9914.29	-0.642751	0.0353842	-18.1649	9.78641e-74	2.34411e-71	TP53I11	down
982.006	-1.2363	0.0683049	-18.0998	3.19965e-73	7.46235e-71	S100A9	down
36550.9	-0.622319	0.0344676	-18.0552	7.1826e-73	1.61154e-70	FASN	down
2396.34	-0.843106	0.0475162	-17.7436	1.93308e-70	4.12818e-68	PADI2	down
1395.7	-0.978068	0.0552202	-17.7122	3.37906e-70	7.04634e-68	PSG4	down
2010.64	-0.860514	0.0486209	-17.6984	4.31007e-70	8.88326e-68	LRIG1	down
1389.01	-0.99811	0.0567922	-17.5748	3.84431e-69	7.57115e-67	ACAT2	down
2599.84	-0.789686	0.0451435	-17.4928	1.62615e-68	3.13299e-66	CPAMD8	down
1074.9	-1.19297	0.0693284	-17.2076	2.3288e-66	4.34505e-64	HIST1H1C	down
1119.84	-1.16939	0.0687868	-17.0002	8.19006e-65	1.49659e-62	HIST1H2BD	down
838.565	-1.23904	0.0731999	-16.9267	2.85836e-64	5.16984e-62	PRR5L	down
1141.99	-1.06568	0.063146	-16.8764	6.70854e-64	1.2011e-61	SPDEF	down
1291.83	-1.07921	0.0640577	-16.8475	1.09401e-63	1.93913e-61	VTCN1	down
2196.67	-0.932081	0.0566588	-16.4508	8.27859e-61	1.38432e-58	EFEMP1	down
3285.62	-0.763007	0.0464328	-16.4325	1.11947e-60	1.85445e-58	MAB21L4	down
7166.49	-0.66503	0.0408276	-16.2887	1.18675e-59	1.9477e-57	TNS3	down
1196.26	-0.913459	0.059178	-15.4358	9.40634e-54	1.36662e-51	CCNG2	down
427.841	-1.50401	0.0991339	-15.1715	5.46351e-52	7.62525e-50	MT1X	down
1003.33	-1.02113	0.0676415	-15.0962	1.71654e-51	2.35858e-49	FBXO32	down
276.843	-1.89205	0.125596	-15.0646	2.77012e-51	3.74812e-49	SLC12A3	down
768.533	-1.11573	0.0751566	-14.8455	7.44288e-50	9.77223e-48	ATP6V0A4	down
505.139	-1.3111	0.0895608	-14.6392	1.57922e-48	2.02838e-46	KIAA1324	down
743.751	-1.27206	0.0877033	-14.5041	1.14073e-47	1.4239e-45	HIST3H2A	down
2624.15	-0.641808	0.0452327	-14.189	1.07153e-45	1.29204e-43	MME	down
445.997	-1.44139	0.101926	-14.1415	2.10607e-45	2.5223e-43	CYP4B1	down
773.896	-1.11521	0.0790964	-14.0994	3.83241e-45	4.52863e-43	IGFL1P1	down
3814.27	-0.680113	0.0482816	-14.0864	4.60715e-45	5.40806e-43	GLUL	down
2283.5	-0.696514	0.0501915	-13.8771	8.71647e-44	9.90381e-42	DHRS3	down
1815.75	-0.842979	0.0607749	-13.8705	9.55997e-44	1.0793e-41	LY6D	down
965.014	-0.933419	0.0677521	-13.777	3.50651e-43	3.81306e-41	MAGI3	down
725.089	-0.970614	0.0743218	-13.0596	5.60175e-39	5.30968e-37	P2RY2	down
1900.54	-1.35973	0.104159	-13.0543	6.00297e-39	5.65972e-37	KRT15	down
973.58	-0.845056	0.0650865	-12.9836	1.51615e-38	1.38525e-36	PPP1R3C	down
3858.1	-0.685499	0.0529353	-12.9498	2.3572e-38	2.12088e-36	SYT12	down
920.183	-0.862682	0.067298	-12.8188	1.28619e-37	1.0908e-35	MBNL3	down
302.21	-1.55637	0.121803	-12.7778	2.18106e-37	1.84092e-35	TP53INP2	down
14989.2	-0.946449	0.0745817	-12.6901	6.70965e-37	5.53156e-35	ALPP	down
119.835	-2.66039	0.209658	-12.6892	6.78699e-37	5.56942e-35	EDN2	down
694.136	-0.992086	0.0782041	-12.6859	7.08288e-37	5.78544e-35	PCDH9	down
599.897	-1.07609	0.0850441	-12.6533	1.07252e-36	8.68054e-35	ALPG	down
504.938	-1.12607	0.0901378	-12.4928	8.17755e-36	6.35733e-34	AP002761.4	down
376.058	-1.37531	0.111339	-12.3525	4.72148e-35	3.60725e-33	GABRP	down
1198.72	-0.751464	0.0611561	-12.2876	1.05555e-34	7.96156e-33	MVK	down
2255.11	-0.597747	0.0488504	-12.2363	1.98951e-34	1.48793e-32	WNT10A	down
1414.83	-0.69602	0.0570688	-12.1962	3.25857e-34	2.41666e-32	PBX1	down
1157.44	-0.764089	0.0628646	-12.1545	5.42741e-34	4.00837e-32	TRIL	down
1768.97	-0.727461	0.0599666	-12.1311	7.22736e-34	5.29359e-32	ARID5B	down
1577.45	-0.68492	0.0572387	-11.966	5.35325e-33	3.78936e-31	IRS1	down
455.82	-1.23934	0.104966	-11.8071	3.58826e-32	2.43685e-30	SOSTDC1	down
1041.28	-0.792697	0.0686494	-11.547	7.64133e-31	4.97951e-29	KLF8	down
385.871	-1.26801	0.111428	-11.3796	5.28268e-30	3.34412e-28	IKZF2	down
541.855	-1.01567	0.0893817	-11.3633	6.36668e-30	4.01599e-28	TNS1	down
657.806	-0.897721	0.079094	-11.3501	7.41191e-30	4.65873e-28	MAP2	down
1305.66	-0.705598	0.062393	-11.3089	1.18517e-29	7.31956e-28	TM7SF2	down
1051.1	-0.717829	0.0640318	-11.2105	3.62097e-29	2.18305e-27	EPHB3	down
749.923	-0.819311	0.0733322	-11.1726	5.553e-29	3.32523e-27	MT1E	down
351.334	-1.19739	0.107449	-11.1437	7.68208e-29	4.53883e-27	KCNB1	down
1428.52	-0.595888	0.0535389	-11.13	8.96384e-29	5.27854e-27	C3	down
1248.29	-0.721428	0.0650353	-11.0929	1.3585e-28	7.9733e-27	VASN	down
500.563	-1.03482	0.0946362	-10.9347	7.86731e-28	4.46949e-26	TNFSF10	down
141.353	-1.87611	0.172434	-10.8801	1.43345e-27	7.9899e-26	S100A8	down
918.595	-0.727537	0.0673972	-10.7948	3.64405e-27	1.98741e-25	C8orf31	down
1151.95	-0.635318	0.0589227	-10.7822	4.17667e-27	2.26396e-25	SLC46A3	down
712.093	-0.860757	0.0801982	-10.7329	7.13428e-27	3.83197e-25	FGD3	down
169.727	-1.67335	0.156165	-10.7152	8.63306e-27	4.62299e-25	HIST1H3H	down
931.794	-0.714194	0.0668827	-10.6783	1.28598e-26	6.78392e-25	HCAR1	down
702.719	-0.887392	0.0833624	-10.645	1.83998e-26	9.59227e-25	HIST1H4I	down
1249.27	-0.606379	0.0576176	-10.5242	6.68319e-26	3.36533e-24	TMPRSS4	down
1312.12	-0.657315	0.0627635	-10.4729	1.15076e-25	5.69753e-24	ERG28	down
113.589	-2.08848	0.200923	-10.3944	2.62824e-25	1.27982e-23	SELENOP	down
1499.81	-0.607513	0.0589381	-10.3076	6.50761e-25	3.10909e-23	TRIM24	down
1769.73	-0.604465	0.0597878	-10.1102	4.97912e-24	2.29234e-22	PDCD4	down
707.632	-0.766826	0.0766892	-9.99913	1.53745e-23	6.89906e-22	TRIM22	down
1180.11	-0.601597	0.060602	-9.92701	3.17628e-23	1.40398e-21	CETN2	down
1106.64	-0.71246	0.071776	-9.92616	3.20356e-23	1.41251e-21	MXD4	down
212.667	-1.42402	0.144526	-9.853	6.65253e-23	2.8972e-21	HCAR2	down
630.757	-0.781173	0.0792848	-9.85275	6.66956e-23	2.8975e-21	CDKN2C	down
170.11	-1.52996	0.155597	-9.83284	8.12952e-23	3.50598e-21	MAP2K6	down
497.506	-0.928346	0.0948449	-9.78804	1.26724e-22	5.39949e-21	FAT3	down
270.771	-1.16595	0.119357	-9.7686	1.53555e-22	6.52702e-21	TFPI2	down
139.253	-1.70548	0.177043	-9.63314	5.79293e-22	2.3879e-20	STAC2	down
697.163	-0.822266	0.0857167	-9.59283	8.56979e-22	3.48393e-20	OLR1	down
722.525	-0.747656	0.0783513	-9.54236	1.39612e-21	5.57348e-20	SLC43A2	down
1287.92	-0.603653	0.0636126	-9.48951	2.32115e-21	9.1225e-20	PRLR	down
894.379	-0.664458	0.0714565	-9.29877	1.42074e-20	5.32402e-19	ARHGAP28	down
569.733	-0.76566	0.0824939	-9.28141	1.67246e-20	6.2278e-19	TP53INP1	down
850.338	-0.64728	0.0697487	-9.28017	1.69201e-20	6.2874e-19	DLX3	down
305.815	-1.03864	0.112606	-9.22369	2.87051e-20	1.05341e-18	AC007785.1	down
633.089	-0.717175	0.0785888	-9.12566	7.13024e-20	2.54293e-18	TNS2	down
322.638	-1.05258	0.116325	-9.0486	1.4481e-19	5.05268e-18	NREP	down
267.995	-1.12896	0.124842	-9.04312	1.52258e-19	5.29173e-18	FMO6P	down
716.786	-0.672206	0.0749997	-8.96278	3.16583e-19	1.07499e-17	PCSK9	down
957.681	-0.651112	0.0726674	-8.96018	3.24159e-19	1.09861e-17	ARL4A	down
187.821	-1.29401	0.144559	-8.95146	3.50823e-19	1.18219e-17	AGR2	down
563.73	-0.755989	0.084482	-8.94851	3.60299e-19	1.20953e-17	ATP7A	down
236.113	-1.21779	0.136367	-8.93026	4.2499e-19	1.41863e-17	TENM1	down
248.957	-1.23539	0.139134	-8.87919	6.73483e-19	2.21065e-17	HIST1H2BJ	down
1086.39	-0.588653	0.0664179	-8.86286	7.79845e-19	2.54563e-17	GPRC5B	down
75.1946	-2.23761	0.253585	-8.82389	1.10546e-18	3.5756e-17	S100A7	down
207.779	-1.34161	0.153622	-8.73321	2.47555e-18	7.80767e-17	PCDH18	down
729.922	-0.619959	0.0720405	-8.6057	7.58544e-18	2.2866e-16	GRAMD2A	down
190.505	-1.23544	0.143569	-8.6052	7.61856e-18	2.29268e-16	HIST2H2BE	down
466.552	-0.798307	0.0930811	-8.57647	9.78314e-18	2.92916e-16	RBBP8NL	down
123.84	-1.50511	0.17697	-8.50488	1.81777e-17	5.31683e-16	L1CAM	down
64.8488	-2.48068	0.292475	-8.48166	2.22007e-17	6.46153e-16	CP	down
324.954	-0.943746	0.111321	-8.4777	2.29687e-17	6.66319e-16	VEPH1	down
459.183	-0.834629	0.0986746	-8.4584	2.71067e-17	7.81247e-16	CRYAB	down
142.556	-1.50821	0.179058	-8.42303	3.6686e-17	1.04712e-15	HIST1H4H	down
8817.44	-0.641085	0.076264	-8.40613	4.23774e-17	1.1999e-15	HMGCS1	down
165.778	-1.32461	0.158354	-8.36484	6.01965e-17	1.69094e-15	AL512599.1	down
343.563	-0.913379	0.109854	-8.31447	9.21651e-17	2.56859e-15	ATP13A5	down
295.266	-0.960739	0.115754	-8.29983	1.04263e-16	2.8876e-15	ATP6V1B1	down
443.233	-0.812883	0.0981327	-8.28351	1.19597e-16	3.28661e-15	SEMA3E	down
242.261	-1.15376	0.14141	-8.15895	3.37957e-16	8.94073e-15	BOC	down
758.805	-0.649895	0.0803571	-8.08759	6.08573e-16	1.56787e-14	IL17RE	down
601.874	-0.653752	0.0817198	-7.99992	1.24496e-15	3.09929e-14	CCDC69	down
746.92	-0.605793	0.0763519	-7.93422	2.11817e-15	5.19288e-14	ADAMTS1	down
84.0522	-1.82788	0.231252	-7.90431	2.69415e-15	6.54162e-14	HIST1H2BC	down
396.083	-0.792684	0.100392	-7.89592	2.88182e-15	6.9497e-14	ART4	down
616.579	-0.663124	0.0846093	-7.83749	4.59658e-15	1.09656e-13	ZNF713	down
337.996	-0.934695	0.119564	-7.81753	5.38691e-15	1.27993e-13	LDHD	down
437.252	-0.725329	0.0932327	-7.77977	7.2659e-15	1.71261e-13	ADAMTS17	down
150.077	-1.22798	0.157956	-7.77418	7.59348e-15	1.78507e-13	HIST1H2BG	down
422.977	-0.820489	0.10579	-7.75585	8.77551e-15	2.04128e-13	TLR1	down
634.033	-0.621089	0.0803431	-7.73045	1.07163e-14	2.47005e-13	PCDHB2	down
476.839	-0.72604	0.0952179	-7.62504	2.43953e-14	5.45968e-13	P2RY6	down
598.91	-0.61175	0.0802808	-7.62013	2.53412e-14	5.65393e-13	BPGM	down
375.612	-0.793603	0.104498	-7.59446	3.09078e-14	6.82242e-13	BMF	down
432.14	-0.717351	0.0948362	-7.5641	3.9055e-14	8.51476e-13	BATF	down
92.1402	-1.8667	0.24862	-7.50824	5.99277e-14	1.2891e-12	CYP4Z1	down
363.718	-0.812836	0.109208	-7.443	9.84237e-14	2.07439e-12	TENT5A	down
126.011	-1.30156	0.175551	-7.41411	1.22445e-13	2.56238e-12	HIST1H2AG	down
282.13	-0.854656	0.115744	-7.38404	1.53556e-13	3.16486e-12	ZXDA	down
243.386	-1.00532	0.136308	-7.3753	1.63978e-13	3.36401e-12	CEACAMP10	down
336.208	-0.775571	0.105654	-7.34066	2.1255e-13	4.31552e-12	IFIT1	down
772.346	-0.600795	0.082651	-7.26906	3.61999e-13	7.2502e-12	MMAB	down
341.559	-0.928164	0.127799	-7.26269	3.79459e-13	7.59132e-12	DIO2	down
76.6045	-1.82891	0.255073	-7.17013	7.49251e-13	1.46584e-11	CYP4F23P	down
138.971	-1.41183	0.200193	-7.05234	1.7593e-12	3.33159e-11	HIST1H2BH	down
573.325	-0.636352	0.0910948	-6.9856	2.83635e-12	5.25882e-11	PALM3	down
517.04	-0.667995	0.09629	-6.93732	3.99613e-12	7.27222e-11	TP53I3	down
169.117	-1.03986	0.150357	-6.91592	4.64846e-12	8.41614e-11	TNNC1	down
294.955	-0.767466	0.111526	-6.88149	5.92311e-12	1.0637e-10	ELOVL6	down
503.116	-0.602961	0.0881667	-6.83888	7.98156e-12	1.4105e-10	TECPR1	down
468.034	-0.682993	0.0999718	-6.83185	8.38251e-12	1.47547e-10	ERVK13-1	down
160.985	-1.04635	0.153653	-6.80983	9.77172e-12	1.70476e-10	CRIP2	down
205.151	-0.93276	0.137266	-6.79525	1.08124e-11	1.87341e-10	TET1	down
222.374	-0.964654	0.142013	-6.79271	1.10046e-11	1.90299e-10	CARD6	down
333.204	-0.833212	0.122979	-6.77525	1.24194e-11	2.14555e-10	PCDHB13	down
283.881	-0.881121	0.130825	-6.73513	1.63778e-11	2.79669e-10	FAM214A	down
483.229	-0.609103	0.09062	-6.72151	1.79855e-11	3.04774e-10	KCNK2	down
314.452	-0.733106	0.109406	-6.70077	2.07324e-11	3.48654e-10	ZBTB10	down
447.643	-0.649586	0.0969626	-6.69934	2.09359e-11	3.51743e-10	PCDHB8	down
326.689	-0.693652	0.105966	-6.546	5.90983e-11	9.51423e-10	TRIM6	down
148.755	-1.03405	0.15845	-6.52608	6.75133e-11	1.08198e-09	MIR9-3HG	down
417.662	-0.718565	0.111924	-6.42015	1.36143e-10	2.11865e-09	MN1	down
138.344	-1.06791	0.167871	-6.36151	1.99781e-10	3.03958e-09	HIST1H3G	down
175.754	-1.02375	0.161066	-6.35607	2.06975e-10	3.14364e-09	SIDT1	down
57.2963	-1.74647	0.275388	-6.34186	2.27001e-10	3.42434e-09	BTNL10	down
206.308	-0.857804	0.136612	-6.27915	3.40428e-10	5.0284e-09	TRANK1	down
332.997	-0.677564	0.108214	-6.26136	3.81646e-10	5.60453e-09	DAGLA	down
295.675	-0.758624	0.12124	-6.25721	3.91916e-10	5.73634e-09	ERMAP	down
333.559	-0.700756	0.11265	-6.22068	4.9502e-10	7.14514e-09	ELF5	down
37.3618	-2.13923	0.344282	-6.2136	5.17831e-10	7.43805e-09	CYP4Z2P	down
453.248	-0.607975	0.0991132	-6.13415	8.56169e-10	1.19681e-08	CHODL	down
375.231	-0.668463	0.109007	-6.13227	8.66344e-10	1.20913e-08	CAB39L	down
125.291	-1.1617	0.18947	-6.13131	8.71597e-10	1.21359e-08	AC006504.1	down
178.585	-0.894452	0.146325	-6.11277	9.79191e-10	1.35914e-08	AC073365.1	down
219.024	-0.795012	0.130418	-6.09588	1.0884e-09	1.50249e-08	SRGAP3	down
409.247	-0.592277	0.0976101	-6.06778	1.29691e-09	1.76829e-08	ICK	down
207.914	-0.842645	0.138884	-6.06727	1.30105e-09	1.77257e-08	NUPR2	down
427.774	-0.597563	0.0985257	-6.06504	1.3192e-09	1.79592e-08	DOK3	down
148.765	-0.991125	0.163444	-6.06399	1.32786e-09	1.80631e-08	RGS2	down
384.541	-0.635049	0.105354	-6.02779	1.66212e-09	2.22852e-08	AC006504.5	down
275.384	-0.88243	0.146619	-6.01853	1.76013e-09	2.35281e-08	TMEM52B	down
417.508	-0.593916	0.100067	-5.93521	2.93475e-09	3.85037e-08	TMEM40	down
128.914	-1.14727	0.193355	-5.93352	2.96515e-09	3.88737e-08	HIST3H2BB	down
365.373	-0.591532	0.099708	-5.93265	2.98092e-09	3.90228e-08	MYLIP	down
47.5068	-1.87753	0.316645	-5.92946	3.0394e-09	3.97004e-08	HIST1H2BO	down
264.293	-0.733811	0.124962	-5.87227	4.29867e-09	5.5213e-08	HCFC2	down
164.302	-0.937343	0.15972	-5.86865	4.39359e-09	5.63097e-08	PCDHB9	down
378.734	-0.601294	0.102725	-5.85345	4.81487e-09	6.13542e-08	SMPD1	down
257.538	-0.76205	0.130497	-5.8396	5.23266e-09	6.62019e-08	SEMA3A	down
106.991	-1.15282	0.199509	-5.77827	7.54707e-09	9.36122e-08	AC110619.1	down
283.075	-0.689625	0.120673	-5.71483	1.09817e-08	1.32686e-07	PRSS27	down
189.711	-0.833895	0.146506	-5.69188	1.25652e-08	1.50485e-07	HOXA-AS2	down
42.5036	-1.87656	0.333509	-5.62673	1.83654e-08	2.14869e-07	NPNT	down
119.449	-1.03638	0.184311	-5.62298	1.87696e-08	2.19405e-07	PLCH1	down
306.599	-0.640243	0.113929	-5.61969	1.91296e-08	2.23074e-07	BMP2	down
287.712	-0.682715	0.121593	-5.61475	1.96845e-08	2.28942e-07	PIK3IP1	down
119.704	-0.99499	0.177287	-5.61232	1.99627e-08	2.32025e-07	SERPING1	down
56.6474	-1.58644	0.282987	-5.60606	2.06986e-08	2.39949e-07	NF1P7	down
73.0602	-1.32273	0.236018	-5.60437	2.09017e-08	2.41988e-07	HIF1A-AS2	down
75.649	-1.26277	0.226496	-5.57525	2.4717e-08	2.82469e-07	AC254633.1	down
338.051	-0.591001	0.106476	-5.55057	2.84738e-08	3.23524e-07	FRK	down
188.757	-0.76457	0.138353	-5.52624	3.27162e-08	3.68655e-07	PCDHB7	down
96.549	-1.07834	0.196877	-5.47725	4.31994e-08	4.75891e-07	AC022034.1	down
115.924	-0.963469	0.178224	-5.40595	6.44651e-08	6.90836e-07	AC010168.2	down
405.306	-0.596237	0.111138	-5.36484	8.10198e-08	8.50253e-07	ARRDC3	down
240.269	-0.679127	0.126595	-5.36454	8.11541e-08	8.51157e-07	MT1F	down
292.226	-0.595848	0.112166	-5.3122	1.08308e-07	1.11549e-06	TLE6	down
199.875	-0.754249	0.143892	-5.24176	1.59049e-07	1.59635e-06	HIST1H3E	down
77.346	-1.18351	0.227828	-5.19476	2.04983e-07	2.02865e-06	MIR99AHG	down
52.627	-1.39285	0.271759	-5.12529	2.97073e-07	2.86955e-06	HIST1H2AE	down
260.772	-0.636753	0.124598	-5.11044	3.21408e-07	3.09113e-06	SLC30A4	down
22.266	-2.31729	0.454755	-5.09568	3.47495e-07	3.32938e-06	CRISP2	down
57.635	-1.29463	0.256782	-5.04176	4.61265e-07	4.32589e-06	ELOCP21	down
27.1893	-2.00731	0.398682	-5.03487	4.78185e-07	4.46802e-06	BMP3	down
33.344	-1.94025	0.385765	-5.02963	4.91424e-07	4.58447e-06	AL929601.4	down
128.684	-0.842448	0.168507	-4.99949	5.74816e-07	5.28624e-06	A1BG-AS1	down
211.855	-0.795947	0.15924	-4.99842	5.78019e-07	5.31124e-06	LINC01297	down
138.182	-0.865162	0.173641	-4.98247	6.27789e-07	5.74474e-06	AL121906.2	down
95.1129	-0.986309	0.198973	-4.95699	7.15933e-07	6.48769e-06	MDGA2	down
73.2362	-1.12605	0.227336	-4.95323	7.29906e-07	6.59744e-06	LINC01671	down
214.149	-0.687257	0.13894	-4.94642	7.5592e-07	6.80828e-06	SAMD9	down
93.6966	-0.990886	0.200429	-4.94383	7.66042e-07	6.87847e-06	KMO	down
101.727	-0.962724	0.195289	-4.92974	8.23378e-07	7.35974e-06	LNX1	down
264.796	-0.607877	0.125151	-4.85716	1.19081e-06	1.03466e-05	ZNF69	down
103.429	-0.89609	0.1849	-4.84635	1.25751e-06	1.08835e-05	CFAP44	down
145.424	-0.858473	0.17825	-4.81611	1.46384e-06	1.25406e-05	YBX2	down
88.4946	-1.0141	0.211321	-4.79885	1.59581e-06	1.35598e-05	SLC2A6	down
77.3413	-1.10262	0.229897	-4.79615	1.61741e-06	1.37302e-05	RHOU	down
161.733	-0.712446	0.149852	-4.75433	1.99102e-06	1.66545e-05	FREM2	down
162.396	-0.728883	0.157102	-4.63954	3.4919e-06	2.7855e-05	TCN2	down
201.216	-0.622739	0.135525	-4.59502	4.32716e-06	3.39225e-05	SLC22A20P	down
194.733	-0.695208	0.152171	-4.56858	4.91033e-06	3.81735e-05	EXOC3-AS1	down
149.796	-0.74205	0.162441	-4.56811	4.92137e-06	3.82425e-05	ARHGEF38	down
27.894	-1.7856	0.391136	-4.56517	4.99091e-06	3.86981e-05	FLJ42969	down
173.733	-0.693604	0.152102	-4.56014	5.11192e-06	3.95499e-05	ZNF708	down
244.029	-0.585771	0.129611	-4.51945	6.20006e-06	4.7105e-05	LRG1	down
109.119	-0.83669	0.185169	-4.51853	6.22703e-06	4.72614e-05	RGL1	down
140.268	-0.727385	0.161078	-4.51573	6.30999e-06	4.78582e-05	NAALADL2	down
113.453	-0.864404	0.192183	-4.49781	6.8658e-06	5.17636e-05	MYCN	down
37.7228	-1.44653	0.32304	-4.47786	7.53962e-06	5.64119e-05	TCHHL1	down
28.7571	-1.65903	0.373262	-4.44469	8.80193e-06	6.48978e-05	IGSF10	down
81.3194	-0.964715	0.218338	-4.41844	9.9416e-06	7.225e-05	AC005077.4	down
158.256	-0.666231	0.150784	-4.41844	9.94177e-06	7.225e-05	CASTOR2	down
42.6523	-1.29914	0.294548	-4.41062	1.03075e-05	7.46018e-05	AC005865.2	down
139.414	-0.713535	0.161805	-4.40983	1.0345e-05	7.47815e-05	PLA2G4C	down
178.705	-0.675997	0.153322	-4.40899	1.03853e-05	7.49812e-05	ECEL1P3	down
92.0951	-0.878735	0.201857	-4.35325	1.34133e-05	9.47925e-05	UPK2	down
145.846	-0.760293	0.174842	-4.34846	1.37098e-05	9.65847e-05	CFL2	down
129.003	-0.722622	0.166347	-4.34406	1.39875e-05	9.8384e-05	SMIM5	down
114.855	-0.794213	0.185839	-4.27367	1.92285e-05	0.000132052	ALOX15	down
87.4112	-0.893528	0.209311	-4.2689	1.96443e-05	0.00013449	AF111167.2	down
74.1055	-1.00581	0.235722	-4.26691	1.98199e-05	0.000135535	TF	down
108.526	-0.814555	0.19177	-4.24756	2.16109e-05	0.000146876	AP000662.1	down
104.018	-0.874394	0.206144	-4.24166	2.21869e-05	0.000150215	GBP2	down
28.5975	-1.73279	0.409087	-4.23576	2.27783e-05	0.000153714	LINC01447	down
182.599	-0.605845	0.143723	-4.21536	2.4938e-05	0.000167118	IFITM10	down
149.671	-0.656014	0.155829	-4.20983	2.55563e-05	0.000170874	LBHD1	down
125.808	-0.782505	0.186385	-4.19833	2.68889e-05	0.000178906	MED15P9	down
89.4509	-0.838413	0.201966	-4.15125	3.30663e-05	0.000216513	CCR2	down
55.6895	-1.03871	0.254196	-4.08625	4.38408e-05	0.000280736	HIST4H4	down
61.1851	-1.03303	0.253028	-4.08266	4.45227e-05	0.000284179	AZGP1P1	down
19.8966	-2.05125	0.50268	-4.08063	4.49147e-05	0.000286475	MED15P1	down
10.8471	-3.03608	0.746895	-4.06494	4.80457e-05	0.000304255	AL121950.1	down
115.907	-0.760046	0.187373	-4.05632	4.98524e-05	0.000315021	AAMDC	down
47.8223	-1.15152	0.285889	-4.02784	5.62922e-05	0.000351702	MEGF10	down
96.1697	-0.85385	0.212245	-4.02295	5.74738e-05	0.000358705	AC068134.3	down
43.2782	-1.29825	0.32367	-4.01104	6.04527e-05	0.000374921	IGFL1	down
127.887	-0.676823	0.170198	-3.97668	6.98842e-05	0.000428467	ISPD	down
129.816	-0.708002	0.178149	-3.97422	7.06088e-05	0.000432162	IL22RA2	down
8.77635	-3.5818	0.901821	-3.97174	7.13504e-05		LINC02303	down
56.8349	-1.02676	0.258836	-3.96684	7.28306e-05	0.000444074	IFI6	down
24.3459	-1.69233	0.427167	-3.96175	7.44027e-05	0.000451949	HIST1H2AI	down
67.5783	-0.956628	0.242603	-3.94318	8.04081e-05	0.000485599	AC025171.2	down
15.8323	-2.06661	0.526241	-3.92711	8.59714e-05	0.00051516	S100A7A	down
18.134	-1.88187	0.481964	-3.90458	9.43887e-05	0.000558238	AC093001.1	down
49.3061	-1.09359	0.282062	-3.87714	0.000105693	0.000618697	LINC01806	down
40.2507	-1.31368	0.3389	-3.8763	0.000106056	0.000620613	COLCA1	down
105.703	-0.713898	0.18566	-3.84518	0.000120463	0.000695734	NME7	down
70.8229	-0.873584	0.227639	-3.83758	0.000124251	0.000715514	MSX1	down
59.5173	-0.966483	0.25196	-3.83586	0.000125126	0.000720317	AC012368.1	down
155.297	-0.593264	0.155172	-3.82327	0.000131695	0.000754704	GLIDR	down
106.213	-0.696829	0.182386	-3.82063	0.000133112	0.000761344	RIPOR2	down
86.2552	-0.858974	0.225794	-3.80424	0.000142241	0.000809639	VWA2	down
142.914	-0.594713	0.156348	-3.80376	0.000142514	0.000810335	SPRY3	down
55.2577	-1.06887	0.281837	-3.79252	0.000149126	0.000843414	HCAR3	down
96.189	-0.755498	0.199373	-3.78937	0.000151028	0.000853081	SOCS1	down
63.7764	-0.908152	0.240352	-3.77843	0.000157822	0.000888965	LGALS9	down
11.9959	-2.61936	0.694261	-3.77287	0.000161381	0.000907225	AC002059.1	down
43.5357	-1.11667	0.298144	-3.74542	0.000180093	0.0010013	EFCAB12	down
118.548	-0.662775	0.178085	-3.72168	0.000197901	0.00108533	ERP27	down
70.0718	-0.887136	0.238655	-3.71723	0.000201415	0.00110222	LINC00968	down
31.9522	-1.285	0.346899	-3.70424	0.000212028	0.00115035	HIST1H4K	down
47.7348	-1.06466	0.287739	-3.70008	0.000215529	0.00116578	AC008514.1	down
78.018	-0.814091	0.220045	-3.69966	0.00021589	0.00116738	RNF222	down
80.5869	-0.785058	0.214882	-3.65344	0.000258746	0.0013727	CARD16	down
22.5276	-1.49092	0.411457	-3.62352	0.000290621	0.00152314	AKAP14	down
40.6651	-1.09282	0.301741	-3.62171	0.00029266	0.00153292	CALML5	down
110.654	-0.640816	0.178139	-3.59728	0.000321565	0.0016627	ITGB7	down
126.73	-0.636307	0.177141	-3.5921	0.000328029	0.00169168	FAM189A2	down
109.749	-0.682873	0.190243	-3.58948	0.000331335	0.00170625	C1R	down
29.6993	-1.29359	0.360871	-3.58462	0.000337565	0.00173631	HCG15	down
112.623	-0.66091	0.184722	-3.57786	0.000346418	0.00177824	SULT1A2	down
73.6249	-0.797654	0.223763	-3.56472	0.000364245	0.00186059	GBGT1	down
21.4078	-1.61829	0.45405	-3.56411	0.000365087	0.00186382	ATP6V1B1-AS1	down
45.136	-1.01976	0.286221	-3.56283	0.000366885	0.00187138	CFH	down
13.7677	-2.04251	0.574349	-3.55622	0.000376224	0.00191241	SLC7A8	down
52.8607	-0.945807	0.266493	-3.54909	0.000386559	0.00195989	AL136366.1	down
87.9511	-0.772416	0.217732	-3.54756	0.000388818	0.00197078	AC008114.1	down
50.4666	-0.944359	0.26684	-3.53904	0.000401585	0.00202968	BRWD1-AS2	down
135.397	-0.590444	0.167476	-3.52554	0.000422628	0.00212332	RNASEL	down
30.2164	-1.24572	0.354264	-3.51636	0.00043751	0.00219374	PLA2G4F	down
136.103	-0.58758	0.167819	-3.50127	0.00046305	0.0023055	YPEL4	down
99.2716	-0.659508	0.188404	-3.50051	0.000464376	0.00231145	AL512625.1	down
116.262	-0.627853	0.180186	-3.48448	0.000493103	0.00243986	LEPR	down
54.737	-0.970336	0.278615	-3.48271	0.000496362	0.00245138	CGNL1	down
14.1244	-1.97381	0.566896	-3.48178	0.000498095	0.00245857	FAIM2	down
74.2384	-0.798917	0.230154	-3.47123	0.000518087	0.00254944	GPR37	down
23.8677	-1.3874	0.401466	-3.45583	0.0005486	0.00267877	AL031777.3	down
91.3409	-0.70894	0.205509	-3.44968	0.000561253	0.00273303	KMT2E-AS1	down
50.6227	-1.00813	0.292888	-3.44203	0.00057736	0.00279992	CYP7B1	down
74.6453	-0.800858	0.232941	-3.43803	0.000585956	0.00283927	CYP4F35P	down
94.9023	-0.739013	0.215303	-3.43244	0.000598185	0.00289537	BTBD8	down
36.0374	-1.09548	0.319912	-3.42431	0.00061636	0.0029744	FLVCR1-DT	down
90.0882	-0.715248	0.210159	-3.40337	0.000665602	0.00318859	ZNF879	down
98.6412	-0.662578	0.195062	-3.39675	0.000681915	0.00325969	RN7SL3	down
29.3046	-1.33152	0.393151	-3.38679	0.000707161	0.00337128	HIST1H4E	down
8.75191	-2.67161	0.78971	-3.38303	0.000716916		AC244021.1	down
11.611	-2.0951	0.62077	-3.375	0.000738157	0.00350491	PLEKHD1	down
75.1922	-0.754507	0.225488	-3.3461	0.000819564	0.00385326	OXGR1	down
74.7404	-0.740066	0.221256	-3.34484	0.000823307	0.00386573	TTLL11	down
32.7989	-1.14802	0.349208	-3.2875	0.0010108	0.00466148	DIRC3	down
70.3922	-0.801684	0.244108	-3.28414	0.00102294	0.00470707	HIST2H2BD	down
16.401	-1.60952	0.490761	-3.27965	0.00103937	0.00476784	HOXA6	down
24.1872	-1.35307	0.414094	-3.26756	0.00108479	0.00496333	SLC49A3	down
579.877	-0.641879	0.196838	-3.26095	0.00111039	0.00506736	ARHGAP33	down
79.0131	-0.690214	0.21181	-3.25866	0.00111941	0.00510591	SLC39A1	down
88.1376	-0.673734	0.207414	-3.24825	0.00116117	0.00527063	ZSCAN1	down
24.2275	-1.26686	0.391045	-3.23968	0.00119663	0.00541218	SAMD9L	down
100.27	-0.699844	0.217453	-3.21837	0.00128921	0.0057647	AL645608.8	down
7.1099	-2.8765	0.895109	-3.21358	0.00131092		APELA	down
25.9352	-1.22024	0.380882	-3.20373	0.00135658	0.00604004	BBOX1	down
6.36818	-3.06892	0.958079	-3.2032	0.00135908		TRAV39	down
86.7594	-0.636807	0.199206	-3.19673	0.00138997	0.00617372	ECEL1P1	down
74.2786	-0.707464	0.221618	-3.19227	0.00141162	0.00625209	PCDHB10	down
60.4439	-0.777294	0.243524	-3.19186	0.00141358	0.00625925	TRIM17	down
89.2156	-0.68927	0.216047	-3.19037	0.00142093	0.00628548	SSPO	down
30.8548	-1.37136	0.431094	-3.18111	0.00146713	0.00646761	PMS2P2	down
59.7745	-0.781423	0.246088	-3.17538	0.00149641	0.00658161	AC021087.1	down
13.8173	-1.71828	0.541772	-3.17158	0.00151611	0.0066633	RPS24P17	down
67.0814	-0.774345	0.244313	-3.16948	0.00152712	0.00670335	DYSF	down
97.7133	-0.634359	0.200164	-3.16919	0.00152862	0.00670662	LYNX1-SLURP2	down
23.5673	-1.32654	0.419016	-3.16585	0.0015463	0.0067746	C1QTNF3	down
25.4542	-1.22925	0.388826	-3.16143	0.00156996	0.00686761	DOK7	down
66.8	-0.76613	0.242893	-3.15418	0.00160948	0.0070214	AC099552.3	down
42.1183	-0.949508	0.301045	-3.15404	0.00161029	0.00702323	ZNF540	down
73.6814	-0.697466	0.221449	-3.14955	0.00163523	0.00711838	PRRT3	down
46.9785	-0.96987	0.308509	-3.14374	0.00166806	0.00724312	SVOPL	down
88.9784	-0.674526	0.215165	-3.13492	0.00171903	0.00743167	RARB	down
8.16267	-2.33759	0.746142	-3.1329	0.0017309		LINC01885	down
59.8624	-0.811571	0.259325	-3.12956	0.00175071	0.00754103	APBA1	down
30.8882	-1.07465	0.343475	-3.12875	0.00175551	0.00755985	HELLPAR	down
23.6522	-1.31111	0.420378	-3.11889	0.00181535	0.00778165	AP001207.3	down
9.79167	-2.10693	0.675649	-3.11838	0.00181848		RN7SL471P	down
7.73459	-2.46345	0.790063	-3.11804	0.00182059		ESRRG	down
49.841	-0.831427	0.267166	-3.11203	0.00185809	0.00793987	TMEM100	down
27.1399	-1.15042	0.369682	-3.11191	0.00185879	0.00794095	AL022328.4	down
51.6958	-0.827975	0.266416	-3.10782	0.00188472	0.00803818	AC004982.2	down
13.339	-1.76641	0.569306	-3.10274	0.00191735	0.0081636	AC006971.1	down
22.2932	-1.3528	0.437012	-3.09556	0.0019644	0.00833189	AP005212.2	down
79.0749	-0.67336	0.218601	-3.08032	0.00206778	0.00871189	NAP1L5	down
37.3575	-0.963188	0.312762	-3.07962	0.00207263	0.00872623	ANXA2R	down
11.0505	-1.98999	0.647114	-3.07517	0.00210382	0.00884284	LRRC14B	down
6.9205	-2.83368	0.92408	-3.06649	0.00216588		AC106785.2	down
24.8186	-1.28726	0.420622	-3.06038	0.00221057	0.00922373	CD24P4	down
38.8268	-1.00582	0.329552	-3.05206	0.00227273	0.00945637	CASP16P	down
17.2266	-1.67302	0.548501	-3.05017	0.00228711	0.00950952	FGF12	down
27.1786	-1.1967	0.394425	-3.03405	0.00241295	0.00997192	LINC01213	down
15.834	-1.54143	0.508301	-3.03251	0.00242531	0.0100183	CD5	down
85.3349	-0.611122	0.201676	-3.03022	0.00244377	0.0100852	C4orf33	down
63.2572	-0.79186	0.261592	-3.02708	0.00246932	0.0101811	ZNF66	down
5.62145	-3.33943	1.10691	-3.0169	0.00255378		OXER1	down
37.8919	-0.954858	0.316967	-3.01248	0.0025912	0.0106243	SKIDA1	down
5.87039	-2.94517	0.978591	-3.0096	0.0026159		HIST1H3J	down
19.9622	-1.30534	0.433859	-3.00867	0.00262393	0.0107372	AC015910.1	down
82.4962	-0.631858	0.210023	-3.00851	0.0026253	0.0107393	SVEP1	down
28.3485	-1.24655	0.417433	-2.98623	0.00282441	0.0114612	PMS2P10	down
48.4719	-0.839696	0.28124	-2.98569	0.00282938	0.011474	GRTP1-AS1	down
23.964	-1.26107	0.423368	-2.97867	0.00289502	0.0117075	AL356740.2	down
32.789	-1.01571	0.342139	-2.96871	0.00299055	0.012039	PHEX	down
6.14361	-3.0039	1.02025	-2.94429	0.00323699		AC006159.1	down
27.8834	-1.12518	0.382382	-2.94256	0.00325508	0.0129713	HIST2H2BF	down
11.3191	-1.78683	0.611138	-2.92378	0.00345814	0.0136851	C11orf53	down
88.9483	-0.607304	0.208313	-2.91535	0.0035529	0.0140257	DUSP19	down
28.5273	-1.04919	0.359931	-2.91498	0.00355712	0.0140392	AL731556.1	down
49.0348	-1.86497	0.639939	-2.91429	0.00356498	0.0140607	SERF1B	down
32.7443	-0.977634	0.335463	-2.91428	0.00356508	0.0140607	C7orf65	down
63.972	-0.704073	0.242475	-2.90369	0.00368792	0.0144845	AC007382.1	down
63.1878	-0.689736	0.23791	-2.89914	0.00374185	0.0146768	IGFALS	down
22.6824	-1.23334	0.42583	-2.89633	0.00377559	0.0147862	PTPN22	down
8.74006	-2.06003	0.71133	-2.89603	0.00377919		ELSPBP1	down
18.7497	-1.47802	0.511833	-2.88769	0.00388081	0.0151481	EDAR	down
23.0073	-1.20618	0.417712	-2.88758	0.00388222	0.0151501	LINC01529	down
83.2803	-0.613796	0.212835	-2.8839	0.00392784	0.015308	FMO4	down
66.0452	-0.683087	0.237079	-2.88126	0.00396088	0.0154131	CCDC74BP1	down
38.9653	-0.89169	0.309965	-2.87674	0.00401801	0.0156148	NF1P11	down
23.8206	-1.13597	0.395214	-2.87433	0.00404888	0.0157175	KRBA2	down
3.45645	-4.17209	1.45483	-2.86774	0.00413412		LINC02167	down
82.3982	-0.610125	0.212859	-2.86634	0.00415253	0.0160777	FGD5P1	down
32.4161	-0.999711	0.349832	-2.85769	0.00426743	0.0164614	TPI1P2	down
56.5045	-0.764299	0.268064	-2.85119	0.00435566	0.0167725	CBR3-AS1	down
38.171	-0.926448	0.325637	-2.84504	0.00444064	0.0170221	PQLC2L	down
46.0423	-0.805626	0.283237	-2.84435	0.00445017	0.017055	FMO5	down
41.4429	-0.84013	0.295593	-2.84218	0.00448058	0.0171382	AC008736.1	down
42.8615	-0.83571	0.294326	-2.8394	0.00451979	0.017277	GPRASP2	down
59.0183	-0.750402	0.264838	-2.83343	0.00460513	0.0175539	VASH2	down
20.0162	-1.36445	0.483244	-2.82353	0.00474976	0.0180277	OR2B6	down
22.2229	-1.14316	0.406049	-2.81531	0.00487295	0.0184322	AL513534.1	down
80.5753	-0.604049	0.215427	-2.80395	0.00504803	0.0189971	MEF2C	down
10.5982	-1.80729	0.646613	-2.79502	0.00518971	0.01946	GFRA1	down
75.2537	-0.611424	0.218815	-2.79425	0.00520209	0.0194941	EPB41L4A-DT	down
15.5193	-1.41006	0.504997	-2.79222	0.00523485	0.0196086	GNG13	down
44.86	-0.796916	0.286867	-2.778	0.0054694	0.0203752	DNAJC22	down
56.3059	-0.701267	0.252498	-2.77732	0.00548095	0.0204011	BBOF1	down
26.3999	-1.05053	0.378434	-2.776	0.0055032	0.020461	CSNK1G2-AS1	down
15.8912	-1.38978	0.500989	-2.77408	0.00553589	0.0205624	AP003392.5	down
25.4131	-1.08787	0.392982	-2.76824	0.00563594	0.0208815	SAMD15	down
22.6749	-1.17754	0.425838	-2.76522	0.00568852	0.0210587	BRWD1-AS1	down
73.2664	-0.606986	0.21982	-2.76129	0.00575737	0.0212736	COLCA2	down
42.6134	-0.808046	0.293404	-2.75404	0.00588648	0.0216919	SENP8	down
7.4215	-2.16256	0.789512	-2.7391	0.00616069		OR2W6P	down
4.73782	-3.05101	1.1144	-2.73782	0.00618486		AC021087.3	down
4.69885	-3.05221	1.11718	-2.73206	0.00629388		AL353804.2	down
215.479	-3.09613	1.13598	-2.72552	0.00642002	0.0233569	H19	down
3.23902	-4.08275	1.49834	-2.72484	0.00643321		AC092490.1	down
60.1041	-0.655511	0.243746	-2.68932	0.00715975	0.0256896	C1GALT1C1L	down
30.7422	-1.11265	0.413858	-2.6885	0.00717745	0.025727	MEMO1P1	down
59.1934	-0.743684	0.277053	-2.68426	0.00726897	0.0260078	MIR210HG	down
25.1119	-1.07321	0.400737	-2.67808	0.00740445	0.0264285	SLURP1	down
69.5114	-0.595605	0.223679	-2.66276	0.00775021	0.0275296	AC069120.1	down
6.71349	-2.22099	0.836448	-2.65526	0.0079247		CEACAMP6	down
5.66086	-2.52933	0.954784	-2.64911	0.00807041		MT-TA	down
12.8643	-1.49459	0.564682	-2.64678	0.00812613	0.0286752	CPHL1P	down
54.7227	-0.693248	0.262054	-2.64543	0.00815863	0.0287784	WDR72	down
71.9443	-0.619178	0.234553	-2.63982	0.00829494	0.029207	IL12A	down
61.5707	-0.647701	0.246039	-2.63251	0.00847554	0.0297424	PCDHB11	down
6.06799	-2.31752	0.880567	-2.63185	0.00849216		AC015987.1	down
26.1773	-0.9929	0.377412	-2.63081	0.00851811	0.0298681	AC093249.6	down
54.2245	-0.687895	0.261564	-2.62993	0.00854026	0.029934	AL353625.1	down
45.1218	-0.745799	0.283738	-2.62848	0.00857686	0.0300385	MIR3176	down
24.2734	-1.03135	0.39239	-2.62839	0.00857912	0.0300405	CATSPERB	down
2.93315	-3.92539	1.4943	-2.6269	0.00861662		DGKB	down
17.3952	-1.22152	0.465486	-2.62418	0.00868586	0.0303602	AC083841.4	down
57.0702	-0.687304	0.262779	-2.61552	0.00890911	0.031	AC025884.1	down
6.15007	-2.35162	0.900677	-2.61095	0.00902907		HIST1H2APS3	down
12.0245	-1.45623	0.558776	-2.6061	0.00915803	0.0317229	AL049597.2	down
25.7806	-0.992207	0.380933	-2.60468	0.00919614	0.0318319	RUNDC3B	down
67.6359	-0.589384	0.227107	-2.59518	0.0094542	0.0325959	STARD4-AS1	down
27.9236	-0.923106	0.356805	-2.58714	0.0096775	0.0332237	RUFY4	down
19.1614	-1.16871	0.453492	-2.57715	0.00996195	0.0340315	MORC2-AS1	down
57.369	-0.639947	0.248831	-2.57181	0.0101168	0.0344848	CCDC183-AS1	down
9.22839	-1.67354	0.652232	-2.56587	0.0102917		AP005121.1	down
20.9005	-1.1191	0.436288	-2.56505	0.010316	0.0350961	AC005865.1	down
61.0397	-0.627498	0.244886	-2.5624	0.0103951	0.0353266	FAM218A	down
13.045	-1.42574	0.557475	-2.5575	0.0105428	0.0357307	SOWAHA	down
17.0632	-1.25396	0.491151	-2.5531	0.0106767	0.0361086	PRKD1	down
7.10593	-2.09572	0.821068	-2.55244	0.0106973		AC134407.3	down
23.2143	-1.03222	0.405671	-2.54449	0.0109438	0.0367412	TMEM63C	down
2.79106	-3.84628	1.51279	-2.54251	0.011006		AP000943.3	down
23.5358	-1.07258	0.422008	-2.5416	0.0110345	0.036952	AL596244.1	down
48.138	-0.688761	0.271023	-2.54134	0.0110429	0.0369592	CSF3R	down
69.3786	-0.593367	0.233804	-2.53788	0.0111526	0.037242	SNAI3-AS1	down
37.9411	-0.793259	0.31276	-2.53632	0.0112024	0.0373801	LINC00324	down
17.0743	-1.17843	0.464871	-2.53497	0.0112456	0.0374887	ANKRD53	down
5.53553	-2.48661	0.983285	-2.52888	0.0114428		WNT3A	down
37.2167	-0.789	0.312404	-2.52558	0.0115508	0.0383693	AC011379.2	down
25.755	-0.952762	0.377403	-2.52452	0.0115856	0.0384703	AL021068.1	down
33.3506	-0.91918	0.364379	-2.52259	0.0116493	0.0386695	STARD13-AS	down
37.2261	-0.803222	0.318483	-2.52202	0.0116683	0.0387014	AP001150.1	down
41.5998	-0.746315	0.296123	-2.52029	0.0117259	0.0388707	AC104083.1	down
2.80547	-3.85638	1.53022	-2.52014	0.0117307		LINC02450	down
24.834	-0.956108	0.380852	-2.51045	0.0120578	0.039822	USH1G	down
32.0456	-0.841477	0.335522	-2.50796	0.0121429	0.0400502	AC114947.2	down
64.7073	-0.59387	0.236806	-2.50783	0.0121475	0.040051	AC005586.2	down
38.9131	-0.770468	0.307399	-2.50641	0.0121963	0.0401895	AL021807.1	down
60.9884	-0.606589	0.242273	-2.50374	0.0122887	0.0404049	GAS8-AS1	down
4.73834	-2.60119	1.03967	-2.50194	0.0123514		PLAC9P1	down
31.504	-0.913502	0.365498	-2.49933	0.0124427	0.04084	AC104825.1	down
38.9933	-0.752883	0.302929	-2.48534	0.0129427	0.0422641	FMO3	down
11.8196	-1.43149	0.576208	-2.48433	0.0129797	0.0423693	SNORA47	down
6.46473	-2.13553	0.86039	-2.48205	0.013063		CCDC177	down
62.2465	-0.649178	0.262146	-2.47639	0.0132717	0.0432032	MAPK15	down
24.2422	-0.951342	0.384278	-2.47566	0.0132989	0.0432646	ZNF99	down
8.34432	-1.82322	0.736887	-2.47422	0.0133528		CU633906.1	down
20.406	-1.06767	0.431838	-2.4724	0.0134211	0.0436013	LRRC69	down
14.2787	-1.32015	0.534507	-2.46985	0.0135169	0.0438562	PXMP4	down
38.6902	-0.768555	0.311289	-2.46895	0.0135511	0.0439351	AP001318.2	down
45.0917	-0.718497	0.291148	-2.4678	0.0135944	0.0440353	AL138689.2	down
39.9136	-0.729069	0.295683	-2.46571	0.0136743	0.0442374	CPA5	down
16.3642	-1.21631	0.494682	-2.45876	0.0139417	0.0449384	AC013444.1	down
12.9809	-1.32724	0.540246	-2.45673	0.0140207	0.0451601	HIST1H3B	down
3.64411	-3.26731	1.33212	-2.45271	0.0141784		C3orf70	down
54.3708	-0.617689	0.252446	-2.44682	0.0144124	0.0462463	AC020951.1	down
43.3267	-0.699938	0.287127	-2.43773	0.01478	0.0472353	ZSCAN16-AS1	down
2.63705	-3.75741	1.5426	-2.43577	0.0148602		AC069200.1	down
14.4993	-1.28877	0.529322	-2.43476	0.0149016	0.047514	AC104115.2	down
17.3119	-1.13888	0.46802	-2.43339	0.014958	0.0476683	C9orf66	down
42.9069	-0.710374	0.291955	-2.43316	0.0149677	0.047682	PIH1D2	down
50.7098	-0.648972	0.266744	-2.43294	0.0149768	0.047691	AP000845.1	down
60.6398	-0.6307	0.259351	-2.43183	0.0150226	0.0478052	EEF1DP5	down
2.61927	-3.75375	1.54379	-2.43151	0.0150361		HTR4	down
12.8064	-1.37453	0.566455	-2.42655	0.015243	0.0484064	ZG16B	down
39.5717	-0.788709	0.325916	-2.41998	0.0155215	0.0491194	ZNF878	down
43.1826	-0.718054	0.297427	-2.41422	0.0157688	0.0497424	B3GNT7	down
22.0507	-1.03937	0.430601	-2.41376	0.0157888	0.0497964	CA14	down
22.8483	-0.964141	0.400266	-2.40875	0.0160072	0.0503779	PSG8	down
5.86886	-2.26701	0.944765	-2.39955	0.0164154		AC009812.4	down
7.89597	-1.70087	0.709634	-2.39682	0.0165379		MUC16	down
17.0773	-1.16301	0.486281	-2.39165	0.0167727	0.0525166	AL669831.4	down
12.0903	-1.38074	0.577927	-2.38913	0.0168885	0.0528138	AL353759.1	down
39.0323	-0.762753	0.319805	-2.38506	0.0170765	0.0533169	LPP-AS2	down
33.0764	-0.82191	0.344673	-2.38461	0.0170972	0.0533722	RBM44	down
33.7005	-0.760473	0.320283	-2.37438	0.0175786	0.0546323	MFSD2B	down
3.4181	-3.20008	1.34799	-2.37396	0.0175986		HIST1H3F	down
30.5272	-0.798323	0.337383	-2.36622	0.0179709	0.0556903	EXTL1	down
67.6643	-0.644174	0.272432	-2.36453	0.0180528	0.0559121	RN7SL5P	down
8.21084	-1.61305	0.684004	-2.35825	0.0183613		VN2R19P	down
20.5625	-1.03989	0.441317	-2.35633	0.0184565	0.0569363	AC131097.2	down
22.8695	-0.955766	0.406737	-2.34984	0.0187814	0.0577813	APOBR	down
34.4614	-0.788096	0.335557	-2.34862	0.0188431	0.0579348	AC034231.1	down
2.44809	-3.65048	1.55452	-2.3483	0.0188593		PI15	down
2.44227	-3.64326	1.55419	-2.34415	0.0190706		AC007292.3	down
6.39689	-1.89676	0.809345	-2.34358	0.0190999		HIST1H4D	down
2.48828	-3.66523	1.5652	-2.3417	0.019196		AL591623.2	down
3.26682	-3.12438	1.33477	-2.34077	0.0192439		AC006262.3	down
18.5913	-1.04346	0.446165	-2.33874	0.0193489	0.0592229	AC073264.3	down
15.4668	-1.1751	0.502701	-2.33757	0.0194098	0.0593784	NCALD	down
26.6226	-0.869589	0.372897	-2.33198	0.0197017	0.0601366	SYCE1	down
8.41918	-1.66754	0.718716	-2.32017	0.0203316		AL031777.1	down
51.4099	-0.616166	0.265935	-2.31698	0.0205049	0.062245	APCDD1	down
8.86921	-1.74889	0.754984	-2.31646	0.020533		AC011511.4	down
10.6833	-1.43521	0.620326	-2.31363	0.0206878	0.0627036	AC083862.2	down
4.90133	-2.26293	0.980372	-2.30824	0.0209858		SORBS2	down
52.2153	-0.646681	0.280189	-2.30802	0.020998	0.0635136	LINC00240	down
3.30033	-3.10914	1.35292	-2.29809	0.0215569		AP000646.1	down
59.104	-0.609154	0.266688	-2.28414	0.0223631	0.0669345	PAXBP1-AS1	down
8.66067	-1.56892	0.68819	-2.27977	0.0226211		AC060766.4	down
3.23545	-3.11177	1.36651	-2.27717	0.0227762		CALHM1	down
35.0867	-0.731958	0.321494	-2.27674	0.0228019	0.0680985	AC009163.6	down
7.66853	-1.81201	0.797512	-2.27208	0.0230815		AC159540.2	down
2.49353	-3.66843	1.61507	-2.27137	0.0231246		RPS4XP1	down
18.8706	-1.0117	0.445484	-2.27101	0.0231466	0.0689167	AC062017.1	down
14.3545	-1.18196	0.521331	-2.2672	0.0233778	0.0694268	PKN2-AS1	down
5.75262	-1.95193	0.861848	-2.26482	0.0235238		AC015961.1	down
23.5207	-0.923815	0.408087	-2.26377	0.0235882	0.0699516	MYH3	down
40.3151	-0.669254	0.296172	-2.25968	0.023841	0.0706322	FAM183A	down
48.3038	-0.609946	0.270257	-2.25691	0.0240135	0.0710472	WEE2-AS1	down
46.3353	-0.665946	0.295832	-2.2511	0.0243794	0.0719368	CLCNKA	down
42.0998	-0.652286	0.289978	-2.24943	0.0244849	0.0721881	GPR146	down
2.27716	-3.53954	1.57512	-2.24716	0.0246299		AC007834.2	down
14.8367	-1.09465	0.488727	-2.23981	0.0251035	0.0736688	RN7SL689P	down
39.0702	-0.680182	0.303847	-2.23857	0.0251841	0.0738688	GSN-AS1	down
13.2857	-1.1962	0.534432	-2.23826	0.025204	0.0739027	TTC41P	down
11.0815	-1.41215	0.631614	-2.23578	0.0253664	0.0742683	SLC5A12	down
2.28216	-3.54205	1.58825	-2.23016	0.0257368		ELMO1	down
7.229	-1.70209	0.763303	-2.2299	0.0257542		AC015921.1	down
18.1757	-0.992577	0.445122	-2.2299	0.0257543	0.0751566	AC126474.1	down
33.4762	-0.754257	0.338637	-2.22733	0.025925	0.0755418	LCN12	down
8.06817	-1.57375	0.707081	-2.22569	0.0260348		POU2AF1	down
9.7097	-1.37433	0.617794	-2.22458	0.0261095		ANG	down
39.029	-0.674372	0.303414	-2.22261	0.026242	0.0762925	CHADL	down
3.39198	-3.19019	1.43551	-2.22233	0.0262608		AP000640.2	down
10.4521	-1.38153	0.622459	-2.21947	0.0264548	0.0767826	HAAO	down
11.0835	-1.29115	0.581763	-2.21938	0.0264607	0.0767872	AC004466.2	down
15.7795	-1.1318	0.510159	-2.21853	0.026519	0.0769315	LRRC26	down
3.62984	-2.60815	1.17619	-2.21744	0.0265927		FBLN7	down
43.3594	-0.639709	0.289277	-2.21141	0.0270075	0.0781435	WDR78	down
18.6059	-0.985882	0.446334	-2.20885	0.0271854	0.0785302	RBM15-AS1	down
37.134	-0.710246	0.321562	-2.20874	0.027193	0.0785392	SGMS1-AS1	down
23.1549	-0.885815	0.401176	-2.20805	0.027241	0.0786523	KLRA1P	down
29.2457	-0.915443	0.414624	-2.20789	0.0272522	0.0786717	ARL17B	down
9.89021	-1.41507	0.642196	-2.20348	0.0275607		AC087620.1	down
4.29896	-2.4223	1.10016	-2.20176	0.0276823		AC105219.1	down
4.3278	-2.41975	1.09904	-2.20171	0.0276859		LRGUK	down
5.07098	-2.00248	0.910036	-2.20044	0.0277758		AC013564.1	down
2.25416	-3.52246	1.60468	-2.19512	0.0281552		AC091544.7	down
5.74202	-1.93526	0.88257	-2.19275	0.0283253		GNRH2	down
5.59109	-1.9066	0.870532	-2.19016	0.0285127		LINC02331	down
13.5184	-1.13512	0.518615	-2.18875	0.0286149	0.0817931	AC068338.2	down
56.5517	-0.606984	0.27741	-2.18804	0.028667	0.0819023	LINC00323	down
5.61766	-1.9122	0.87496	-2.18547	0.0288543		RNU6-8	down
8.7175	-1.54668	0.708478	-2.1831	0.0290287		AC116049.2	down
26.0649	-0.887039	0.406448	-2.18242	0.0290787	0.0827851	TENT5C	down
9.36581	-1.42299	0.652378	-2.18124	0.0291655		AL591848.4	down
25.2334	-0.826285	0.379231	-2.17884	0.0293435	0.0833783	AC078881.1	down
5.06764	-2.0016	0.919436	-2.17699	0.0294814		AC008972.2	down
28.5026	-0.776162	0.356536	-2.17695	0.029484	0.0837237	AL359878.1	down
3.62709	-2.63162	1.20913	-2.17645	0.0295214		AC055854.1	down
6.90944	-1.628	0.748953	-2.1737	0.0297279		AC145343.1	down
3.64402	-2.63771	1.21433	-2.17215	0.0298441		DNAH12	down
17.1671	-1.06972	0.493	-2.16983	0.0300201	0.0849738	ADAM32	down
27.8943	-0.812157	0.374584	-2.16816	0.0301467	0.085305	MROH8	down
2.94521	-2.95678	1.36519	-2.16583	0.030324		CYCSP52	down
6.80881	-1.79897	0.830834	-2.16526	0.0303677		AC092658.1	down
13.2257	-1.18788	0.549815	-2.1605	0.0307338	0.086648	NPPA	down
23.5598	-0.87073	0.40357	-2.15757	0.0309611	0.0871642	AL356488.3	down
13.1169	-1.16407	0.539745	-2.1567	0.0310289	0.0872856	CD226	down
6.63832	-1.7569	0.815925	-2.15326	0.0312981		AL591684.2	down
14.2925	-1.09627	0.511039	-2.14519	0.0319378	0.0894956	SLC12A5	down
13.1756	-1.15922	0.540898	-2.14315	0.0321014	0.0898889	AL590428.1	down
46.1551	-0.586609	0.274152	-2.13972	0.0323772	0.0905039	YWHAZP3	down
23.3668	-0.878423	0.410561	-2.13957	0.0323896	0.0905244	TIPARP-AS1	down
28.9496	-0.744149	0.347945	-2.1387	0.0324603	0.090679	LCTL	down
16.9063	-1.03884	0.48595	-2.13775	0.0325372	0.090851	AL391421.1	down
2.91111	-2.94309	1.37695	-2.1374	0.0325656		AL121989.1	down
4.45143	-2.09653	0.984585	-2.12936	0.0332249		EPHB1	down
55.2877	-0.592524	0.278274	-2.12928	0.0332309	0.0924095	BMS1P7	down
17.2265	-1.0579	0.497143	-2.12795	0.0333408	0.0926279	LAMA5-AS1	down
61.5741	-0.587701	0.276225	-2.12762	0.0333687	0.0926685	DNAJB5	down
4.61763	-2.13471	1.00415	-2.12588	0.0335135		ZNF491	down
26.4811	-0.798148	0.375524	-2.12543	0.0335509	0.0930281	GJC2	down
2.1476	-3.4429	1.62058	-2.12449	0.0336296		XXYLT1-AS1	down
18.8194	-0.955671	0.451022	-2.1189	0.0340987	0.094246	ZNF32-AS2	down
26.2582	-0.785652	0.370841	-2.11857	0.0341268	0.094309	ZNF763	down
4.42091	-2.07849	0.983513	-2.11333	0.0345724		AC007391.1	down
29.4908	-0.751059	0.355506	-2.11265	0.0346309	0.0955084	HOMER3-AS1	down
20.5117	-0.918419	0.434777	-2.11239	0.0346531	0.0955547	AC005498.3	down
8.74316	-1.41851	0.671942	-2.11106	0.034767		PLPPR3	down
21.4718	-0.963729	0.456785	-2.10981	0.0348751	0.0959311	GTF2IP5	down
2.92494	-2.93273	1.39009	-2.10975	0.0348798		PIP	down
2.92365	-2.95021	1.39874	-2.10918	0.0349288		AC122718.2	down
4.47551	-2.09419	0.993127	-2.10868	0.0349723		NANOGP7	down
16.3192	-1.01488	0.482025	-2.10545	0.0352519	0.0968482	AC109462.3	down
7.94116	-1.53374	0.728739	-2.10464	0.0353223		BX537318.2	down
3.43148	-2.5173	1.19624	-2.10435	0.0353481		AC106872.13	down
13.3569	-1.11081	0.528044	-2.10363	0.0354106	0.0971851	AC006539.2	down
10.255	-1.34763	0.641022	-2.10231	0.035526	0.0974161	SLURP2	down
15.5979	-1.0488	0.498957	-2.102	0.0355537	0.0974546	AC145098.1	down
15.7615	-1.01172	0.482413	-2.0972	0.0359757	0.0983905	AC016355.1	down
3.42836	-2.52642	1.2066	-2.09383	0.0362753		AC006262.4	down
43.8775	-0.587119	0.281021	-2.08924	0.0366864	0.0998719	FAM238C	down
2.12757	-3.42591	1.64082	-2.08792	0.036805		FMO1	down
6.56534	-1.72156	0.824659	-2.08761	0.0368332		ADH6	down
22.4708	-0.824328	0.395245	-2.08561	0.0370137	0.1005	RDH5	down
7.28125	-1.53275	0.735152	-2.08495	0.0370741		GLYATL2	down
6.23591	-1.6389	0.786838	-2.08289	0.0372612		AC123768.2	down
38.7404	-0.659607	0.31675	-2.08242	0.0373043	0.101166	FSTL1	down
17.6828	-0.997725	0.47927	-2.08176	0.0373643	0.1013	AC138866.1	down
4.93434	-1.95726	0.940894	-2.08021	0.0375059		CLIC2	down
8.52761	-1.38083	0.663869	-2.07998	0.0375273		SV2C	down
31.9505	-0.69809	0.335628	-2.07995	0.0375297	0.101643	TGFB3	down
26.674	-0.82413	0.396833	-2.07677	0.0378229	0.102321	DLSTP1	down
17.9106	-0.967926	0.466189	-2.07625	0.0378707	0.10242	FAM110D	down
20.1944	-0.876824	0.42291	-2.07331	0.0381435	0.103	MLANA	down
4.92054	-1.93811	0.935454	-2.07184	0.0382808		ERICH6	down
8.55096	-1.51315	0.730526	-2.07132	0.0383287		AC092598.1	down
6.27943	-1.64259	0.793392	-2.07034	0.0384206		AL592114.3	down
2.99255	-2.94523	1.42279	-2.07004	0.0384482		AC012020.1	down
31.326	-0.733612	0.354614	-2.06876	0.0385684	0.10391	LINC01023	down
20.9551	-0.856376	0.414361	-2.06674	0.0387589	0.104344	SPATA1	down
28.1922	-0.754743	0.366267	-2.06064	0.0393376	0.105533	AC114271.1	down
8.35286	-1.50231	0.729837	-2.05842	0.0395497		AC090181.2	down
21.2331	-0.843074	0.410512	-2.05371	0.0400036	0.106819	EMP3	down
12.367	-1.12726	0.549127	-2.05282	0.0400901	0.107025	AL691482.3	down
28.7605	-0.735061	0.358371	-2.05112	0.0402552	0.107313	NRP1	down
2.7837	-2.85038	1.39045	-2.04996	0.0403681		DNAJB8	down
4.95344	-1.93809	0.945687	-2.04939	0.0404235		AL138725.1	down
24.3622	-0.826849	0.404064	-2.04633	0.0407235	0.108333	AC144450.1	down
3.91797	-2.24471	1.09716	-2.04594	0.0407627		ATP8A1	down
3.76454	-2.19534	1.07321	-2.04558	0.0407975		MRPL35P2	down
25.9906	-0.755961	0.369567	-2.04553	0.0408022	0.108494	TOB2P1	down
6.795	-1.58014	0.773175	-2.04371	0.0409823		GPR85	down
20.9738	-0.922027	0.4515	-2.04214	0.0411376	0.109124	GFRA3	down
20.5117	-0.8571	0.419793	-2.04172	0.0411792	0.109167	PRR34	down
7.57283	-1.45944	0.716103	-2.03803	0.0415469		BHLHE40-AS1	down
25.4288	-0.754177	0.370604	-2.03499	0.0418516	0.11062	HSPB7	down
1.96747	-3.30755	1.62591	-2.03428	0.0419235		TAF9BP1	down
7.08137	-1.49293	0.734126	-2.03361	0.041991		EDIL3	down
26.7174	-0.799674	0.393482	-2.0323	0.0421233	0.111239	AC073476.1	down
1.96665	-3.30142	1.62532	-2.03124	0.0422306		AC009549.1	down
4.78595	-1.90071	0.936075	-2.03051	0.0423051		AL122017.1	down
1.96498	-3.30044	1.62546	-2.03046	0.0423097		RN7SL351P	down
3.28545	-2.43948	1.20273	-2.02828	0.0425315		AC106772.1	down
7.67546	-1.47512	0.727378	-2.028	0.0425602		AC002558.1	down
4.93124	-1.9478	0.96114	-2.02655	0.042708		C22orf24	down
32.2135	-0.74587	0.368103	-2.02625	0.0427389	0.112446	AC012181.2	down
45.6707	-0.586134	0.289642	-2.02365	0.0430065	0.112965	RTL8B	down
5.34756	-1.82561	0.90337	-2.02089	0.0432914		MAP3K7CL	down
29.902	-0.712318	0.35254	-2.02053	0.0433282	0.113676	ZNF887P	down
2.91577	-2.91145	1.44129	-2.02003	0.04338		ZNF92P3	down
1.94424	-3.29425	1.63224	-2.01824	0.0435658		LINC02048	down
5.76243	-1.70311	0.843911	-2.01812	0.0435789		AL021997.2	down
6.72399	-1.58519	0.78715	-2.01384	0.0440263		DISP3	down
19.7094	-0.895637	0.44487	-2.01326	0.0440876	0.115395	CNGA1	down
4.78894	-1.88526	0.936564	-2.01295	0.0441198		AC036108.2	down
24.6575	-0.763073	0.379169	-2.01249	0.0441687	0.115522	AL109976.1	down
3.2534	-2.44187	1.21402	-2.01139	0.0442838		CBX1P1	down
13.0499	-1.05647	0.525533	-2.01027	0.0444023	0.115996	GPR89P	down
1.96413	-3.30564	1.64451	-2.01011	0.0444198		MAGEA4	down
35.3109	-0.634298	0.315613	-2.00973	0.0444593	0.116076	SYNE1	down
15.7266	-1.01996	0.507908	-2.00816	0.044626	0.116357	HIST1H1D	down
16.0009	-0.961887	0.479156	-2.00746	0.0447005	0.116483	ARHGAP27P2	down
21.3351	-0.839482	0.419054	-2.00328	0.0451476	0.117406	SNHG22	down
21.8572	-0.803642	0.401347	-2.00236	0.0452462	0.11758	SERPINI1	down
13.825	-1.02983	0.51433	-2.00227	0.0452555	0.117583	LINC01132	down
20.2142	-0.948592	0.473908	-2.00164	0.0453238	0.117726	MAGIX	down
40.5069	-0.626621	0.313172	-2.00089	0.0454047	0.117853	SLC38A4	down
13.8001	-1.08984	0.544939	-1.99992	0.0455085	0.11804	AC068790.5	down
35.604	-0.642321	0.321303	-1.99911	0.0455964	0.118209	AL450263.1	down
3.44531	-2.50631	1.25422	-1.9983	0.0456845		TMEM210	down
1.93399	-3.28791	1.64726	-1.99598	0.0459357		LLPH-DT	down
7.2369	-1.70317	0.85431	-1.99362	0.0461934		AL627230.4	down
12.5639	-1.06881	0.536393	-1.99258	0.0463073	0.119743	AC069224.1	down
36.2224	-0.632787	0.317577	-1.99255	0.0463111	0.119743	GGN	down
33.6844	-0.641979	0.322733	-1.9892	0.0466797	0.120559	NOTCH2NLA	down
2.78227	-2.8317	1.42441	-1.98798	0.0468141		PDE1A	down
31.2817	-0.674797	0.339869	-1.98546	0.0470928	0.121379	SKOR1	down
2.81566	-2.88272	1.45406	-1.98253	0.0474204		SCGB2A2	down
1.98191	-3.31076	1.6717	-1.98048	0.0476496		FMR1-AS1	down
19.2986	-0.902768	0.456422	-1.97792	0.0479374	0.123197	AC125494.1	down
14.9739	-0.970968	0.49164	-1.97495	0.0482733	0.123863	RN7SKP70	down
5.60052	-1.64756	0.834648	-1.97396	0.0483863		RF00026	down
26.0616	-0.738519	0.374613	-1.97142	0.0486759	0.124697	AC005586.1	down
43.082	-0.601621	0.305251	-1.97091	0.0487345	0.124826	AC007285.1	down
6.11981	-1.59236	0.808039	-1.97065	0.0487636		RN7SL823P	down
3.30513	-2.43357	1.23517	-1.97023	0.0488119		MUCL3	down
2.61944	-2.75013	1.39905	-1.96571	0.049332		LINC00898	down
7.01819	-1.48645	0.756309	-1.9654	0.0493675		AL451064.2	down
31.8495	-0.660241	0.335984	-1.9651	0.0494031	0.126286	AC139749.1	down
3.76123	-2.17334	1.10613	-1.96481	0.0494361		RNA5SP497	down
42.4313	-0.594299	0.302704	-1.9633	0.0496111	0.126727	AC060834.1	down
17.0924	-0.915218	0.466748	-1.96084	0.0498975	0.12733	AC007114.2	down
11180	0.539192	0.028105	19.1849	4.95045e-82	1.37104e-79	PSAT1	normal
6601.06	0.584664	0.031463	18.5826	4.44235e-77	1.12487e-74	SOX9	normal
12322.6	0.525266	0.0289459	18.1465	1.36858e-73	3.23442e-71	ACADVL	normal
11593.5	-0.559894	0.0309357	-18.0986	3.26721e-73	7.52095e-71	TLE3	normal
14070.2	0.503208	0.0279636	17.9951	2.12842e-72	4.71577e-70	GPT2	normal
24159	0.5462	0.0310094	17.614	1.92319e-69	3.83018e-67	OGT	normal
13079.3	0.535663	0.0306978	17.4496	3.46918e-68	6.61195e-66	RARRES1	normal
5924.84	0.549889	0.0328659	16.7313	7.75379e-63	1.33433e-60	UBASH3B	normal
5448.13	0.550677	0.0338952	16.2464	2.36756e-59	3.85001e-57	ERRFI1	normal
23780.3	0.400044	0.0246715	16.2148	3.96362e-59	6.38683e-57	CD44	normal
17808.9	-0.446167	0.02758	-16.1772	7.30151e-59	1.16594e-56	DHCR24	normal
35361.7	-0.430294	0.0270834	-15.8877	7.70569e-57	1.1981e-54	CASP14	normal
8144.47	-0.509544	0.0321289	-15.8594	1.21064e-56	1.84988e-54	LBH	normal
55863.7	-0.494799	0.0312276	-15.8449	1.52367e-56	2.28873e-54	GAPDH	normal
8017.32	0.494135	0.0323584	15.2707	1.19907e-52	1.714e-50	XPOT	normal
8646.92	0.531261	0.0355004	14.9649	1.24506e-50	1.67187e-48	ACSS2	normal
6017.39	0.506187	0.0340538	14.8643	5.61853e-50	7.43198e-48	NAMPT	normal
11446.7	-0.466996	0.0317774	-14.6959	6.85188e-49	8.86493e-47	CAPN1	normal
58179.1	-0.37111	0.0253956	-14.6132	2.31542e-48	2.93149e-46	KRT8	normal
3407.22	0.571925	0.0395644	14.4555	2.3129e-47	2.82732e-45	SLC20A1	normal
9183.63	0.473771	0.0339026	13.9745	2.23141e-44	2.60208e-42	ZFP36L2	normal
9322.73	0.403554	0.0290003	13.9155	5.0992e-44	5.83118e-42	TFRC	normal
10438.6	0.455003	0.0329215	13.8209	1.90733e-43	2.12625e-41	IMPA2	normal
7376.01	0.442818	0.0320988	13.7955	2.71355e-43	3.0061e-41	MTHFD2	normal
8217.48	0.449105	0.032571	13.7885	2.98922e-43	3.29093e-41	PCDH1	normal
13385	0.572812	0.0415713	13.779	3.4082e-43	3.72903e-41	DDIT4	normal
9759.61	0.408178	0.0298861	13.6578	1.81472e-42	1.9261e-40	LRRC75A-AS1	normal
8166.9	0.416919	0.0305302	13.6559	1.86058e-42	1.96303e-40	SQSTM1	normal
8765.36	-0.421701	0.0308853	-13.6538	1.91641e-42	2.00996e-40	SPTBN2	normal
16997.3	-0.433547	0.0320058	-13.5459	8.3762e-42	8.73342e-40	CALR	normal
10307.6	-0.383512	0.0285676	-13.4247	4.33187e-41	4.46409e-39	CRABP2	normal
6222.5	-0.453041	0.033829	-13.3921	6.72797e-41	6.89326e-39	STEAP4	normal
13826.9	0.381954	0.0285306	13.3875	7.15108e-41	7.28465e-39	GARS	normal
4168.56	0.53398	0.0399102	13.3796	7.9625e-41	8.06488e-39	VIPR1	normal
3546.74	0.53871	0.0404447	13.3197	1.77932e-40	1.78183e-38	TCEA1	normal
10702.5	0.461281	0.0347536	13.2729	3.32467e-40	3.29217e-38	GAS5	normal
29438.2	0.441119	0.0332833	13.2535	4.30912e-40	4.21985e-38	SLC7A5	normal
52355.2	-0.295204	0.0224272	-13.1628	1.43675e-39	1.3916e-37	SLC44A2	normal
3770.15	-0.514047	0.0391123	-13.1429	1.87033e-39	1.79198e-37	AMOT	normal
8334.95	-0.583725	0.0447434	-13.0461	6.69209e-39	6.24302e-37	WNT6	normal
3589.23	0.546304	0.0419698	13.0166	9.84335e-39	9.13473e-37	CCNB1IP1	normal
8046.18	-0.410302	0.0315339	-13.0114	1.05342e-38	9.72489e-37	ATP6AP1	normal
7800.99	0.401613	0.0310627	12.9291	3.0832e-38	2.73249e-36	HSPH1	normal
4890.8	0.50209	0.038951	12.8903	5.10388e-38	4.50081e-36	TSC22D1	normal
5823.86	0.531776	0.0412602	12.8884	5.23513e-38	4.57107e-36	FTL	normal
17471.1	0.392307	0.0304935	12.8653	7.05835e-38	6.1328e-36	SLC1A5	normal
14548.5	0.412593	0.0320843	12.8597	7.59081e-38	6.56327e-36	SLC3A2	normal
3201.3	-0.520199	0.0404917	-12.8471	8.93488e-38	7.6879e-36	LIMK2	normal
9761.34	0.443057	0.0344883	12.8466	8.99014e-38	7.69808e-36	LONP1	normal
4595.88	0.569791	0.0443801	12.8389	9.92918e-38	8.46129e-36	TRPV6	normal
5764.44	-0.522319	0.0409364	-12.7593	2.76775e-37	2.32504e-35	RNF187	normal
2788.16	0.559861	0.0439254	12.7457	3.29308e-37	2.75329e-35	SNHG17	normal
7633.02	0.422482	0.033236	12.7116	5.10114e-37	4.24496e-35	RBCK1	normal
3391.97	0.509386	0.0401254	12.6949	6.31315e-37	5.229e-35	DUSP5	normal
8339.23	0.413477	0.0326772	12.6534	1.07149e-36	8.68054e-35	ITGB5	normal
5564.09	-0.455652	0.0360332	-12.6453	1.18712e-36	9.56442e-35	ALDH3B2	normal
4268.62	0.515982	0.0410486	12.57	3.08629e-36	2.40989e-34	LITAF	normal
43963.4	-0.32884	0.0263578	-12.476	1.00916e-35	7.81104e-34	MT-CYB	normal
3578.1	0.491611	0.039469	12.4556	1.30374e-35	1.00473e-33	SLC1A4	normal
3460.32	-0.521167	0.0419775	-12.4154	2.15685e-35	1.65499e-33	NSDHL	normal
7266.19	0.394365	0.0320406	12.3083	8.17309e-35	6.21751e-33	PKN1	normal
7611.77	-0.52208	0.0430268	-12.1338	6.98871e-34	5.14003e-32	EHF	normal
4709.78	0.497131	0.0411237	12.0887	1.21251e-33	8.80812e-32	MYO1B	normal
4679.34	-0.458437	0.0379313	-12.086	1.25245e-33	9.06106e-32	EMP2	normal
3092.13	0.509078	0.042374	12.0139	3.00278e-33	2.14614e-31	SLC6A9	normal
8715.96	-0.431053	0.0359648	-11.9854	4.23831e-33	3.01703e-31	UCP2	normal
2687.61	0.556537	0.046609	11.9406	7.27362e-33	5.09584e-31	CEBPG	normal
17233.6	0.341131	0.0287124	11.8809	1.48675e-32	1.0294e-30	HSPA9	normal
4042.36	0.510453	0.0430162	11.8665	1.76652e-32	1.21835e-30	ECH1	normal
55257.7	-0.365525	0.030819	-11.8604	1.90125e-32	1.30619e-30	PPIA	normal
4507.49	-0.521124	0.043964	-11.8534	2.06588e-32	1.41381e-30	UNC13D	normal
9915.1	-0.37924	0.0320613	-11.8286	2.77737e-32	1.89342e-30	FDFT1	normal
4728.31	-0.460042	0.0392284	-11.7273	9.23944e-32	6.22696e-30	SREBF1	normal
2950.18	0.517737	0.044423	11.6547	2.17157e-31	1.45249e-29	BOD1	normal
5496.35	0.402147	0.0345209	11.6494	2.31181e-31	1.54048e-29	MAL2	normal
5010.87	0.48556	0.0418016	11.6158	3.42509e-31	2.27377e-29	PCK2	normal
6418.88	0.378986	0.032725	11.5809	5.14963e-31	3.40587e-29	MYEOV	normal
5822.56	-0.463799	0.0402534	-11.522	1.02222e-30	6.63696e-29	CTSD	normal
2616.11	-0.497071	0.0434208	-11.4478	2.41309e-30	1.54971e-28	SLC25A23	normal
3300.83	0.461619	0.0404137	11.4223	3.23417e-30	2.06952e-28	RNF44	normal
8677.38	-0.354116	0.0310058	-11.421	3.28576e-30	2.09497e-28	EHD1	normal
2372.72	-0.504799	0.0443432	-11.3839	5.02928e-30	3.19512e-28	IRF2BPL	normal
9942.65	-0.368745	0.0325066	-11.3437	7.96854e-30	4.99089e-28	CALM1	normal
5737.1	0.516994	0.0456496	11.3253	9.83814e-30	6.14018e-28	COL12A1	normal
2298.97	0.533153	0.047136	11.311	1.15823e-29	7.1782e-28	CDC42EP3	normal
7728.23	-0.373952	0.0331045	-11.2961	1.37142e-29	8.44039e-28	CAPNS1	normal
15091	-0.315996	0.027998	-11.2864	1.53257e-29	9.39959e-28	HSP90B1	normal
3899.7	0.477635	0.0424957	11.2396	2.60517e-29	1.58682e-27	AHR	normal
6827.9	0.400875	0.0357434	11.2153	3.42835e-29	2.08108e-27	TTLL12	normal
1942.09	-0.566603	0.0505845	-11.2011	4.02561e-29	2.41878e-27	SCPEP1	normal
5792.91	-0.40227	0.0360266	-11.1659	5.98707e-29	3.57309e-27	NDST1	normal
4773.6	0.41544	0.0372672	11.1476	7.35464e-29	4.3599e-27	ANXA3	normal
7503.53	0.344141	0.0310611	11.0795	1.57796e-28	9.2308e-27	MAST2	normal
4063.06	-0.403435	0.0364294	-11.0744	1.66928e-28	9.7329e-27	SCNN1A	normal
8951.44	0.362455	0.0327595	11.0641	1.87254e-28	1.08822e-26	IARS	normal
3505.5	0.529322	0.0481062	11.0032	3.68812e-28	2.12938e-26	NPDC1	normal
3688.18	0.437114	0.03985	10.969	5.3875e-28	3.0904e-26	TRABD	normal
2886.56	-0.528464	0.048303	-10.9406	7.36977e-28	4.20029e-26	ATXN10	normal
2283.49	0.518013	0.047415	10.9251	8.7452e-28	4.95235e-26	ALAS1	normal
6709.4	-0.351126	0.0321448	-10.9233	8.92417e-28	5.03761e-26	NCOA4	normal
3176.05	0.440614	0.0403671	10.9152	9.75277e-28	5.48787e-26	ARHGEF37	normal
7538.37	0.329785	0.030234	10.9078	1.05836e-27	5.93656e-26	HMGA1	normal
2849.97	0.47802	0.0438943	10.8903	1.28285e-27	7.17305e-26	SH3PXD2B	normal
2917.24	-0.458979	0.0423139	-10.847	2.06056e-27	1.14074e-25	LIPA	normal
7941.22	0.408541	0.0376648	10.8468	2.06588e-27	1.14074e-25	S100A11	normal
9777.79	0.3713	0.0342495	10.841	2.19978e-27	1.21091e-25	SARS	normal
9617.28	-0.344999	0.0319888	-10.785	4.05258e-27	2.20343e-25	PPT1	normal
4177.2	0.400308	0.0371414	10.778	4.37498e-27	2.36423e-25	TRMT1	normal
9724.68	-0.377742	0.0351303	-10.7526	5.76133e-27	3.10394e-25	CAV1	normal
5644.83	-0.403004	0.0376581	-10.7016	9.99838e-27	5.33799e-25	PI3	normal
2366.45	-0.488621	0.0456636	-10.7005	1.01285e-26	5.39121e-25	STARD13	normal
7641.95	-0.339348	0.0317154	-10.6998	1.02036e-26	5.41492e-25	EVPL	normal
8971.29	0.316142	0.0295495	10.6987	1.03179e-26	5.45925e-25	ASS1	normal
5395.67	-0.359405	0.0337024	-10.6641	1.49878e-26	7.85973e-25	S100A14	normal
1423.52	-0.579952	0.0544112	-10.6587	1.5883e-26	8.30462e-25	TMPRSS11E	normal
2056.38	-0.514841	0.0484432	-10.6277	2.21467e-26	1.15118e-24	H2AFJ	normal
2351.93	0.498209	0.0468931	10.6243	2.29611e-26	1.19001e-24	GCLC	normal
6391.35	0.362433	0.0341214	10.6219	2.35769e-26	1.21837e-24	CAD	normal
4883.1	0.448732	0.0424216	10.5779	3.77237e-26	1.93812e-24	SPIRE1	normal
2895.83	0.482347	0.0456217	10.5728	3.98598e-26	2.04195e-24	SLC39A14	normal
10195.2	-0.300289	0.028411	-10.5695	4.12774e-26	2.10848e-24	HNRNPM	normal
51737.8	-0.249929	0.0236691	-10.5593	4.60082e-26	2.34338e-24	MT-ATP6	normal
5252	-0.465607	0.0441035	-10.5571	4.70755e-26	2.39087e-24	CENPF	normal
2683.27	0.521329	0.0494506	10.5424	5.50673e-26	2.78877e-24	NSMF	normal
1468.08	-0.574065	0.0545094	-10.5315	6.18455e-26	3.12311e-24	EFNB2	normal
2313.21	-0.50329	0.0478251	-10.5236	6.72796e-26	3.37827e-24	KIAA1217	normal
1887.86	0.510224	0.0485168	10.5164	7.25633e-26	3.63329e-24	CRISPLD2	normal
3710.89	0.432443	0.0412821	10.4753	1.12149e-25	5.5838e-24	ADCY3	normal
1770.79	0.518945	0.0495425	10.4747	1.12848e-25	5.60289e-24	KCTD15	normal
2456.29	0.486422	0.0466514	10.4267	1.87186e-25	9.24196e-24	LYPD3	normal
20914.3	0.279875	0.0268594	10.42	2.00972e-25	9.8951e-24	VOPP1	normal
2195.09	-0.473554	0.0454633	-10.4162	2.09196e-25	1.02715e-23	INSIG1	normal
13082.7	-0.290855	0.0279533	-10.405	2.35149e-25	1.15139e-23	DAG1	normal
3847	0.396587	0.0381482	10.396	2.58631e-25	1.26288e-23	ENTR1	normal
6726.95	-0.390515	0.0377658	-10.3404	4.62387e-25	2.23929e-23	OBSL1	normal
4648.05	0.391633	0.0378814	10.3384	4.72411e-25	2.2816e-23	FAM102A	normal
2885.02	0.485689	0.0471091	10.3099	6.3592e-25	3.0464e-23	SNHG7	normal
10147.4	-0.366425	0.0355906	-10.2955	7.38103e-25	3.5169e-23	IGFBP4	normal
10092.3	0.343524	0.0334371	10.2737	9.25492e-25	4.39795e-23	SHMT2	normal
6251.34	0.387181	0.0377977	10.2435	1.26543e-24	5.99724e-23	LARS	normal
1841.55	0.559882	0.0546909	10.2372	1.35086e-24	6.38506e-23	CEBPD	normal
4211.44	0.390914	0.0382127	10.2299	1.45609e-24	6.86416e-23	ETFA	normal
2593.25	0.450438	0.0442243	10.1853	2.30643e-24	1.07867e-22	ZDHHC8	normal
3644.34	0.422855	0.0415347	10.1808	2.41662e-24	1.12723e-22	B3GALT6	normal
4972.57	-0.386229	0.0380783	-10.143	3.55917e-24	1.65581e-22	MARCKS	normal
4292.29	-0.384026	0.0378677	-10.1412	3.62446e-24	1.68177e-22	TSPAN13	normal
29467.6	-0.259318	0.0255794	-10.1378	3.75584e-24	1.73818e-22	PKM	normal
4926.05	-0.390233	0.0385646	-10.1189	4.55333e-24	2.10176e-22	PRKACA	normal
12924.6	0.328258	0.0324952	10.1017	5.42669e-24	2.49192e-22	KRT16	normal
2217.39	0.501802	0.0497479	10.0869	6.31348e-24	2.89164e-22	MAFG	normal
7415.17	-0.352919	0.0350087	-10.0809	6.71155e-24	3.06604e-22	PLS3	normal
2022.72	-0.521283	0.0518306	-10.0574	8.51987e-24	3.88212e-22	ARRB1	normal
1809.64	-0.500659	0.0498339	-10.0466	9.51324e-24	4.31259e-22	CXXC5	normal
3960.77	0.405175	0.0403741	10.0355	1.064e-23	4.81109e-22	PHC2	normal
11950.3	0.278122	0.0277282	10.0303	1.12179e-23	5.05947e-22	MARS	normal
1976.03	0.503233	0.0502937	10.0059	1.43622e-23	6.46118e-22	DGKD	normal
6103.54	0.372886	0.0374122	9.96696	2.12646e-23	9.49406e-22	DAZAP1	normal
3265.04	-0.397099	0.0398557	-9.96344	2.20315e-23	9.81175e-22	ACOX1	normal
2579.14	-0.44004	0.0442664	-9.94073	2.76787e-23	1.22959e-21	PADI3	normal
2012.89	-0.528288	0.0532119	-9.92801	3.14472e-23	1.3935e-21	ANK3	normal
3087.78	0.434708	0.0438537	9.91268	3.6666e-23	1.61267e-21	GFPT1	normal
6232.81	0.339731	0.0342744	9.91208	3.68871e-23	1.61837e-21	UBE2M	normal
5829.45	0.327078	0.0330397	9.89953	4.18243e-23	1.82886e-21	MBNL2	normal
7092	-0.335596	0.0339007	-9.89937	4.1891e-23	1.82886e-21	CRIM1	normal
2620.11	-0.476879	0.0485541	-9.82159	9.08993e-23	3.90119e-21	HMGCR	normal
2183.79	-0.462579	0.0473926	-9.76059	1.66194e-22	7.04733e-21	COMMD9	normal
2862.71	0.404988	0.0415213	9.75373	1.77813e-22	7.5105e-21	PPP1R26	normal
13376.7	0.338095	0.0346634	9.75364	1.77964e-22	7.5105e-21	LENG8	normal
2328.98	0.486211	0.0499136	9.74105	2.0146e-22	8.4819e-21	AP3S1	normal
2221.64	0.478405	0.0491579	9.732	2.20215e-22	9.24954e-21	HPCAL1	normal
3231.69	-0.397542	0.0408991	-9.72009	2.4757e-22	1.03739e-20	PCYT2	normal
6246.09	0.352486	0.0364086	9.68142	3.61672e-22	1.51194e-20	SSBP4	normal
2422.55	0.426844	0.0441241	9.67372	3.89923e-22	1.62239e-20	OSBPL3	normal
2210.59	0.516417	0.0533861	9.67324	3.91788e-22	1.62633e-20	ZFAS1	normal
2107.38	0.518981	0.053807	9.64522	5.15006e-22	2.13282e-20	MDK	normal
3631.77	-0.364885	0.0378406	-9.64268	5.27911e-22	2.18117e-20	PRDX3	normal
3343.04	0.374745	0.0389662	9.61719	6.76529e-22	2.77581e-20	SNHG15	normal
10051	0.287918	0.0299819	9.60306	7.76052e-22	3.16947e-20	PRMT1	normal
1349.52	0.578204	0.060327	9.58449	9.29153e-22	3.7687e-20	STRIP2	normal
10149.7	0.286644	0.0299336	9.57601	1.00865e-21	4.0725e-20	KRT17	normal
1754.46	0.496663	0.051992	9.55267	1.26392e-21	5.09157e-20	ARHGEF4	normal
2362.65	-0.437272	0.0457807	-9.55145	1.2789e-21	5.14025e-20	GBF1	normal
2950.27	-0.397794	0.0416728	-9.54566	1.35247e-21	5.42366e-20	PDGFB	normal
3526.93	0.378366	0.0396424	9.54447	1.36807e-21	5.47383e-20	DUSP4	normal
8400.66	-0.289775	0.030461	-9.51298	1.85275e-21	7.36323e-20	SORT1	normal
1494.19	0.548504	0.0576964	9.50672	1.96769e-21	7.80251e-20	KLHL42	normal
7242.13	0.303938	0.0319909	9.50074	2.08396e-21	8.24512e-20	SLC2A1	normal
1422	0.51137	0.0538815	9.49064	2.29626e-21	9.04472e-20	SLC4A7	normal
1279.62	0.568422	0.0599101	9.48792	2.35682e-21	9.24217e-20	ST6GAL1	normal
7025.47	-0.291137	0.0306989	-9.48362	2.45613e-21	9.61036e-20	PROM2	normal
17094.9	0.286902	0.0302559	9.48249	2.48275e-21	9.69311e-20	PHGDH	normal
6637.34	-0.349068	0.0369068	-9.4581	3.13595e-21	1.2163e-19	S100A16	normal
8062.21	-0.302642	0.0320423	-9.44508	3.55126e-21	1.37437e-19	LANCL2	normal
6519.72	-0.367332	0.038916	-9.4391	3.75989e-21	1.45194e-19	SUSD2	normal
11508.7	0.259629	0.027612	9.40276	5.31521e-21	2.04365e-19	HNRNPAB	normal
5186.68	0.351246	0.0373609	9.40141	5.38356e-21	2.06545e-19	MGST1	normal
4111.99	0.369169	0.0392749	9.39962	5.47615e-21	2.09643e-19	RAB11B	normal
1918.73	0.454321	0.0483717	9.39228	5.87144e-21	2.24291e-19	AHCYL2	normal
2923.33	0.402038	0.0428375	9.38521	6.2793e-21	2.39356e-19	ZYX	normal
2421.57	0.461549	0.0492051	9.38011	6.59009e-21	2.50664e-19	BICDL1	normal
3448.61	-0.391548	0.0417795	-9.37178	7.13189e-21	2.70691e-19	HMGB3	normal
8061.09	0.295322	0.0315765	9.35257	8.55412e-21	3.23978e-19	KRI1	normal
2149.69	0.428107	0.0457778	9.35185	8.61252e-21	3.25494e-19	VHL	normal
2654.78	0.455725	0.0487459	9.34899	8.84861e-21	3.33706e-19	MUS81	normal
8068.86	0.287874	0.0308672	9.32622	1.09718e-20	4.12899e-19	DKC1	normal
1379.97	0.512499	0.0550007	9.31804	1.18504e-20	4.45017e-19	RNF19B	normal
1148.47	0.551265	0.0593129	9.29419	1.48328e-20	5.54664e-19	SEMA7A	normal
1923.84	0.481886	0.0519788	9.27083	1.84707e-20	6.84924e-19	PLSCR1	normal
1791.1	0.485412	0.052467	9.25176	2.20825e-20	8.17144e-19	EDEM1	normal
3338.46	-0.471095	0.0510705	-9.22441	2.85125e-20	1.04852e-18	CLDN8	normal
5128.34	0.4217	0.0457323	9.22104	2.94229e-20	1.07752e-18	PKD1	normal
3105.66	0.393735	0.0427519	9.20976	3.26851e-20	1.19452e-18	RUNX1	normal
2980.08	-0.443662	0.0482114	-9.20242	3.49982e-20	1.27642e-18	FOXI1	normal
4396.27	0.347095	0.0378067	9.18076	4.2807e-20	1.55483e-18	JAK1	normal
1791.44	0.485878	0.0530287	9.16255	5.06847e-20	1.83344e-18	UBALD2	normal
1500.11	-0.519878	0.0567645	-9.15851	5.26183e-20	1.89951e-18	NEU1	normal
3889.06	0.375648	0.041031	9.15522	5.42477e-20	1.95435e-18	C19orf48	normal
1426.76	0.498223	0.0544251	9.15429	5.47163e-20	1.96724e-18	TSPAN1	normal
7228.78	-0.28549	0.0311877	-9.15395	5.4889e-20	1.96945e-18	AP2M1	normal
6052.54	0.330864	0.0362616	9.12435	7.21656e-20	2.56855e-18	MYBL2	normal
2028.65	-0.502002	0.0550739	-9.11505	7.86307e-20	2.79304e-18	NCCRP1	normal
2577.99	-0.403599	0.044289	-9.11284	8.02506e-20	2.84488e-18	NRSN2	normal
2023.57	-0.440615	0.0483595	-9.11123	8.145e-20	2.88164e-18	SLC11A2	normal
1708.9	-0.547257	0.0601177	-9.10309	8.77963e-20	3.09998e-18	SYNPO	normal
2154.77	-0.42249	0.0464266	-9.10017	9.01912e-20	3.17821e-18	BARX2	normal
3126.66	-0.383638	0.0422479	-9.08064	1.07943e-19	3.7962e-18	FDPS	normal
10465.1	-0.317431	0.0349592	-9.08004	1.08533e-19	3.8094e-18	SPTAN1	normal
19234.5	-0.252523	0.0278379	-9.0712	1.17712e-19	4.12342e-18	PLXNB2	normal
3019.92	-0.378338	0.0417751	-9.05653	1.34662e-19	4.70786e-18	SULF2	normal
18111.7	0.346869	0.0383602	9.04241	1.53255e-19	5.31594e-18	SLC38A2	normal
1363.9	0.489009	0.0540858	9.04136	1.54729e-19	5.35657e-18	SINHCAF	normal
9491.79	0.313541	0.034701	9.0355	1.63247e-19	5.64047e-18	EIF1	normal
4166.13	0.325329	0.0360512	9.02407	1.8122e-19	6.23713e-18	ANKRD10	normal
13467.1	-0.250882	0.0278771	-8.99958	2.26579e-19	7.78318e-18	VCP	normal
6655.99	0.314944	0.0351001	8.97274	2.89224e-19	9.85866e-18	ATXN2L	normal
2153.15	0.466647	0.0521202	8.95328	3.45071e-19	1.16725e-17	CBS	normal
2803.48	-0.395062	0.0441301	-8.95222	3.48412e-19	1.17631e-17	CSTF3	normal
10768.3	0.294016	0.0328558	8.94869	3.59735e-19	1.20953e-17	RPL21	normal
2512.91	0.433265	0.0484598	8.9407	3.86701e-19	1.29571e-17	DPP7	normal
1098.93	-0.578788	0.0647933	-8.93284	4.15214e-19	1.38862e-17	UNC13B	normal
4197.85	0.315919	0.0354414	8.91385	4.92895e-19	1.63913e-17	USP36	normal
5264.54	0.346883	0.038945	8.90699	5.24373e-19	1.73729e-17	TNFRSF12A	normal
3277.42	-0.381512	0.0428348	-8.90658	5.263e-19	1.74042e-17	QPRT	normal
1999.99	0.452282	0.0507848	8.90586	5.29747e-19	1.74856e-17	ATG12	normal
10757.7	0.281579	0.0316807	8.88805	6.21935e-19	2.04903e-17	TXNRD1	normal
3296.7	0.482732	0.0543404	8.88349	6.47927e-19	2.13071e-17	CLIP2	normal
4177.2	0.425155	0.0478992	8.87605	6.9279e-19	2.26982e-17	HES4	normal
12027.5	-0.244374	0.0275383	-8.87396	7.05885e-19	2.30845e-17	JUP	normal
26167.8	0.223421	0.0252404	8.8517	8.61998e-19	2.80347e-17	CDC37	normal
11971.7	0.298029	0.0336769	8.84967	8.77768e-19	2.84953e-17	MAT2A	normal
6451.13	0.307789	0.034818	8.83995	9.57601e-19	3.10301e-17	NFE2L1	normal
3584.54	0.347262	0.0393897	8.81607	1.1855e-18	3.82054e-17	DVL1	normal
6959.86	-0.268629	0.0304777	-8.81397	1.2079e-18	3.87863e-17	FLII	normal
2293.91	-0.444675	0.0505604	-8.79492	1.43151e-18	4.58007e-17	COPG2	normal
2907.29	0.36517	0.0415284	8.79326	1.4528e-18	4.6398e-17	GIT1	normal
3891.15	-0.343746	0.0391175	-8.78755	1.52863e-18	4.86446e-17	GM2A	normal
6237.98	-0.293045	0.0333684	-8.78213	1.60402e-18	5.09522e-17	ACSL1	normal
5835.95	0.353277	0.0402793	8.77067	1.77604e-18	5.63152e-17	ITPR3	normal
7816.23	0.31405	0.0358299	8.76502	1.86739e-18	5.91061e-17	GART	normal
7319.62	0.305278	0.0349425	8.73658	2.40269e-18	7.5914e-17	RCN1	normal
1849.09	-0.438481	0.0502236	-8.73058	2.53374e-18	7.96286e-17	AACS	normal
4444.14	-0.331039	0.0379319	-8.7272	2.61054e-18	8.18972e-17	BCAM	normal
3349.59	0.38154	0.0437343	8.72405	2.68422e-18	8.39114e-17	STIM1	normal
2809.48	0.42238	0.0484176	8.72369	2.6929e-18	8.40347e-17	SLC23A2	normal
1665.01	0.478315	0.0548827	8.71522	2.90187e-18	9.0238e-17	BTG1	normal
2602.04	-0.407995	0.0468156	-8.71494	2.90906e-18	9.03032e-17	EBP	normal
2811.91	-0.42284	0.0486544	-8.69067	3.60295e-18	1.11639e-16	SORL1	normal
4650.18	0.298738	0.0344086	8.68208	3.88608e-18	1.19585e-16	FKBP4	normal
2200.27	-0.437369	0.0505608	-8.65036	5.13359e-18	1.56884e-16	TGFBR2	normal
1840.98	0.420569	0.0486356	8.64736	5.27045e-18	1.6079e-16	SRF	normal
1203.54	-0.540884	0.0625861	-8.64224	5.51238e-18	1.67881e-16	EDN1	normal
1963.82	0.434294	0.0502803	8.63744	5.74843e-18	1.7477e-16	TPST2	normal
3927.51	-0.373099	0.0432155	-8.63345	5.95281e-18	1.80674e-16	IRX3	normal
1656.7	0.51397	0.0595754	8.62721	6.28649e-18	1.90475e-16	CMTM7	normal
888.107	-0.574916	0.0666448	-8.62657	6.32185e-18	1.9122e-16	SMPD3	normal
1653.1	0.465352	0.0539802	8.62078	6.65005e-18	2.00804e-16	MAP3K10	normal
1269.2	0.504446	0.0586525	8.6006	7.93003e-18	2.38237e-16	LINC01133	normal
1293.06	-0.528707	0.0615605	-8.58841	8.81798e-18	2.64465e-16	FOXO6	normal
2280.61	-0.398152	0.0464656	-8.56874	1.0462e-17	3.12712e-16	BMPR2	normal
1891.5	-0.419245	0.0489354	-8.56731	1.05932e-17	3.16103e-16	SULT2B1	normal
11119.1	0.248841	0.0290609	8.56275	1.10205e-17	3.28301e-16	MICALL1	normal
58168.6	0.217377	0.0253984	8.5587	1.1415e-17	3.3948e-16	NOTCH3	normal
7002.97	-0.277865	0.0324685	-8.55797	1.14874e-17	3.41062e-16	SLC9A3R1	normal
2309.84	0.38172	0.0446201	8.55489	1.1798e-17	3.49698e-16	IMPDH1	normal
1995.77	0.408555	0.0477885	8.54924	1.23903e-17	3.66641e-16	TGFA	normal
5615.98	0.294504	0.0344547	8.54755	1.25727e-17	3.71417e-16	CCNL2	normal
4014.66	0.342938	0.0401571	8.53991	1.34331e-17	3.96177e-16	PYCR1	normal
9154.31	-0.262796	0.0307768	-8.53878	1.35644e-17	3.99383e-16	ACLY	normal
3047.49	0.423315	0.0496271	8.52991	1.46463e-17	4.2981e-16	ALDH1L2	normal
1475.51	-0.464828	0.0545477	-8.52149	1.57516e-17	4.61484e-16	SSBP3	normal
10848.5	0.307226	0.0361272	8.50403	1.83127e-17	5.3475e-16	SLC7A1	normal
6017.16	0.291948	0.0343602	8.4967	1.95056e-17	5.68647e-16	PITPNM1	normal
2193.4	0.497591	0.0586709	8.48107	2.23139e-17	6.48382e-16	TWIST2	normal
4516.31	0.300974	0.0355037	8.47725	2.3057e-17	6.67787e-16	TTC17	normal
3599.46	0.320382	0.0378201	8.47122	2.42838e-17	7.0217e-16	MTRR	normal
818.702	0.578188	0.0683496	8.45928	2.69033e-17	7.76646e-16	ACOT11	normal
3700.98	-0.391759	0.0463651	-8.44943	2.92716e-17	8.42272e-16	MTATP6P1	normal
1040.32	0.543583	0.0643746	8.44406	3.06508e-17	8.80529e-16	RPL22L1	normal
4169.01	-0.331306	0.0392426	-8.44253	3.1055e-17	8.90694e-16	CDC42BPG	normal
4186.38	0.338682	0.0401929	8.4264	3.56469e-17	1.0191e-15	CAB39	normal
1234.28	0.5023	0.0596422	8.42189	3.70462e-17	1.0557e-15	SLC16A1	normal
3209.98	0.342985	0.0407371	8.41948	3.78146e-17	1.07586e-15	MED10	normal
2253.28	0.390671	0.0464115	8.41755	3.84427e-17	1.09198e-15	SMAD3	normal
3652.59	0.319473	0.0379653	8.41487	3.93331e-17	1.11549e-15	DBN1	normal
2844.45	-0.381272	0.0453607	-8.40534	4.26606e-17	1.206e-15	ASPM	normal
5568.63	0.293203	0.0349515	8.38886	4.90888e-17	1.3833e-15	PVR	normal
1053.11	0.548001	0.0655962	8.35416	6.5899e-17	1.8482e-15	LPCAT4	normal
5170.13	0.289156	0.0347561	8.31959	8.82688e-17	2.46388e-15	SAMD4B	normal
9079.41	0.26306	0.0316485	8.31195	9.41384e-17	2.61947e-15	EIF2S2	normal
1656.68	-0.423805	0.0510385	-8.30362	1.00985e-16	2.80559e-15	CERS4	normal
957.796	0.55099	0.0663961	8.29853	1.05409e-16	2.91023e-15	EPOR	normal
15859	0.260594	0.0314186	8.29426	1.0926e-16	3.01188e-15	RPS12	normal
7905.45	0.26209	0.0316161	8.28977	1.13468e-16	3.12302e-15	SLC4A2	normal
2804.06	0.367995	0.0444292	8.28274	1.20376e-16	3.30288e-15	LTBR	normal
2684.15	0.346707	0.0419017	8.2743	1.29215e-16	3.53993e-15	HSPA13	normal
1395.08	0.450743	0.0544819	8.27327	1.30338e-16	3.5652e-15	FBLIM1	normal
2266.02	0.39471	0.0477161	8.27205	1.31675e-16	3.59621e-15	SUPV3L1	normal
6685.82	0.268434	0.0324705	8.26699	1.37381e-16	3.74627e-15	BRD4	normal
2199.18	-0.408243	0.0493959	-8.26471	1.40034e-16	3.81275e-15	GRHL1	normal
1667.72	0.439832	0.0532865	8.25409	1.53068e-16	4.16126e-15	ADORA2B	normal
6716.16	0.283262	0.0343445	8.24766	1.61524e-16	4.38441e-15	RAD23A	normal
4220.98	0.330635	0.0400922	8.24687	1.62599e-16	4.40684e-15	PIM3	normal
5397.52	-0.291642	0.0353718	-8.24504	1.65104e-16	4.46788e-15	CAMK2G	normal
4068.33	0.393382	0.0478598	8.21948	2.04391e-16	5.5142e-15	JUND	normal
1158.22	0.488779	0.0594845	8.21691	2.08806e-16	5.62475e-15	PFDN2	normal
2356.79	0.490064	0.0596798	8.21157	2.1832e-16	5.8721e-15	SLC43A3	normal
2730.62	-0.387229	0.0471786	-8.20773	2.25418e-16	6.05385e-15	UBL3	normal
5607.85	0.26494	0.0323397	8.1924	2.56062e-16	6.85605e-15	NQO1	normal
1894.87	0.42703	0.0521506	8.18841	2.64699e-16	7.07324e-15	BCAR3	normal
4939.09	0.328084	0.0400734	8.18709	2.67619e-16	7.13316e-15	TCF20	normal
1742.05	-0.430224	0.0526219	-8.17576	2.9401e-16	7.82483e-15	VWA1	normal
1841.59	0.414689	0.0507711	8.16782	3.1401e-16	8.34458e-15	CCNYL1	normal
1102.31	0.516419	0.0632329	8.16694	3.16316e-16	8.39327e-15	RASIP1	normal
15261.6	-0.244661	0.0299836	-8.15984	3.35475e-16	8.88833e-15	EIF4G1	normal
2357.84	0.402088	0.0492838	8.15862	3.3887e-16	8.95151e-15	GRAMD2B	normal
4518.77	0.33488	0.0410621	8.15547	3.47838e-16	9.1611e-15	FBRSL1	normal
1261.41	-0.477251	0.0585554	-8.15041	3.62693e-16	9.53818e-15	PACSIN1	normal
1502.38	0.451091	0.0553993	8.14254	3.87085e-16	1.01646e-14	TUBE1	normal
4915.42	-0.293718	0.0360749	-8.14189	3.89156e-16	1.02038e-14	ANXA8	normal
2573.73	0.376088	0.0462035	8.13982	3.95869e-16	1.03645e-14	RHBDF2	normal
2044.57	0.393654	0.0483941	8.13433	4.1422e-16	1.0829e-14	SAV1	normal
1003.08	-0.569354	0.0700116	-8.13229	4.21263e-16	1.09807e-14	EME2	normal
3034.55	-0.324513	0.0399221	-8.12865	4.34101e-16	1.12987e-14	KANK2	normal
1079.17	0.527767	0.0649711	8.1231	4.54406e-16	1.18099e-14	MIA2	normal
3302.03	0.416374	0.0513084	8.11512	4.85305e-16	1.25945e-14	CCDC85B	normal
6750.28	0.28578	0.035227	8.11253	4.95766e-16	1.28472e-14	NOP56	normal
3609.83	0.320551	0.0396198	8.09069	5.93261e-16	1.53065e-14	CDCP1	normal
2242.81	0.387482	0.0479315	8.08408	6.26375e-16	1.60906e-14	AXIN1	normal
2297.83	-0.364457	0.0450907	-8.08275	6.33246e-16	1.62435e-14	ATP6V1A	normal
3241.03	0.334586	0.0414034	8.08112	6.4176e-16	1.64382e-14	PABPC1L	normal
11714.4	-0.232405	0.0287708	-8.07781	6.59419e-16	1.68418e-14	WWC1	normal
2075.37	0.420841	0.0521252	8.07365	6.82275e-16	1.74005e-14	NR1D2	normal
4193.4	-0.330435	0.040949	-8.06944	7.06187e-16	1.79844e-14	OAT	normal
11282.1	-0.228907	0.0283871	-8.06377	7.39792e-16	1.88132e-14	HMGN1	normal
2077.02	0.377996	0.0469428	8.05226	8.12761e-16	2.06392e-14	CDYL	normal
2379.96	0.364371	0.0452541	8.05166	8.16781e-16	2.07116e-14	PEA15	normal
33488.9	0.287749	0.035764	8.04576	8.57102e-16	2.17031e-14	KRT7	normal
10671.3	-0.34208	0.0425485	-8.03976	9.00141e-16	2.27603e-14	LY6E	normal
7962.33	-0.249756	0.0310873	-8.03403	9.43257e-16	2.38166e-14	MDH1	normal
11258.6	0.245783	0.0306105	8.02939	9.79602e-16	2.46991e-14	DDX21	normal
2923.56	0.366345	0.0456595	8.02342	1.02842e-15	2.58564e-14	NOTCH1	normal
100756	0.240004	0.0299261	8.01989	1.05843e-15	2.65355e-14	FLNA	normal
3481.52	-0.324227	0.0404347	-8.01854	1.07009e-15	2.67901e-14	ENSA	normal
1914.37	0.460043	0.0574378	8.00942	1.15252e-15	2.88131e-14	PTK2B	normal
1867.39	0.426705	0.0532893	8.00733	1.17222e-15	2.92643e-14	NFE2L3	normal
3178.74	-0.348372	0.0435141	-8.00595	1.18546e-15	2.95531e-14	SH3GL1	normal
8320.85	-0.252923	0.0316425	-7.99313	1.31551e-15	3.27032e-14	OGDH	normal
2293.8	-0.375369	0.0469913	-7.98806	1.37078e-15	3.40294e-14	ATP6V1B2	normal
3486.22	-0.316586	0.0396619	-7.9821	1.43862e-15	3.56637e-14	DLD	normal
1416.32	-0.437534	0.0549018	-7.9694	1.59449e-15	3.94725e-14	NINJ1	normal
895.89	0.522577	0.0656285	7.96265	1.68391e-15	4.16279e-14	TMEM156	normal
2198.62	0.36812	0.04631	7.94904	1.87959e-15	4.64008e-14	OSMR	normal
6724.9	-0.348952	0.043915	-7.94606	1.92531e-15	4.74634e-14	NSD1	normal
1308.98	-0.449255	0.056541	-7.94565	1.93177e-15	4.75563e-14	DPP4	normal
1690.23	0.431548	0.0543691	7.93738	2.06489e-15	5.0763e-14	ALDH3A2	normal
6655.26	-0.254475	0.0320636	-7.93655	2.07875e-15	5.10329e-14	FOXRED2	normal
3136.17	0.312382	0.0393995	7.92857	2.21677e-15	5.42709e-14	THAP4	normal
3115.75	-0.317301	0.0400389	-7.92482	2.28484e-15	5.58603e-14	LGR4	normal
4592.17	-0.294797	0.0372185	-7.92072	2.36138e-15	5.76523e-14	CS	normal
12903.6	0.248848	0.0314386	7.91538	2.46503e-15	6.01e-14	ANKRD11	normal
39783.7	-0.227205	0.0287237	-7.91	2.5738e-15	6.25797e-14	PTMA	normal
3929.43	0.336993	0.0426376	7.90364	2.70876e-15	6.5681e-14	LPCAT1	normal
4295.41	-0.295399	0.037378	-7.90303	2.72214e-15	6.59152e-14	BCLAF1	normal
4053.88	0.299906	0.0379499	7.90269	2.72951e-15	6.60034e-14	IFRD2	normal
1678.14	0.397955	0.0503849	7.89831	2.82709e-15	6.82701e-14	CDR2L	normal
1761.29	0.439541	0.0557259	7.88754	3.08203e-15	7.41235e-14	SSH1	normal
15184.4	-0.220645	0.0280579	-7.86392	3.72293e-15	8.9295e-14	CLPTM1L	normal
2907.78	-0.316927	0.0403389	-7.85661	3.94661e-15	9.45319e-14	OS9	normal
1163.99	0.571898	0.0727996	7.85578	3.97299e-15	9.50355e-14	TINCR	normal
3666.41	0.3411	0.04346	7.8486	4.20701e-15	1.00498e-13	YDJC	normal
3918.03	0.31568	0.0403025	7.83277	4.77243e-15	1.13698e-13	CBX4	normal
9190.37	0.261797	0.0334312	7.83092	4.84331e-15	1.15232e-13	YARS	normal
1045.13	0.52197	0.0668138	7.8123	5.61523e-15	1.3324e-13	LHFPL2	normal
35578.7	0.242819	0.031129	7.80042	6.1703e-15	1.4602e-13	RPL18A	normal
1746.69	0.436318	0.0559867	7.79324	6.53127e-15	1.54356e-13	SLC22A18	normal
1079	-0.477216	0.0612796	-7.78752	6.83382e-15	1.61291e-13	IL17RC	normal
1797.11	0.409547	0.0526594	7.77728	7.41002e-15	1.74426e-13	B3GAT3	normal
3535.43	0.319705	0.0411384	7.77145	7.75926e-15	1.82163e-13	ARIH2	normal
59551.8	0.284321	0.0365901	7.77044	7.82127e-15	1.83376e-13	FTH1	normal
3106.52	0.321071	0.0413272	7.769	7.91099e-15	1.85234e-13	CMIP	normal
2296.35	-0.406344	0.0523075	-7.76838	7.94991e-15	1.859e-13	STRN	normal
1112.1	-0.474588	0.061121	-7.76473	8.18173e-15	1.91069e-13	ACAA1	normal
15411.1	0.220741	0.0284319	7.76382	8.24084e-15	1.92196e-13	CALM2	normal
1945.78	-0.385506	0.0497271	-7.75243	9.01484e-15	2.09421e-13	SQLE	normal
769.721	-0.578511	0.0746777	-7.74678	9.42532e-15	2.1867e-13	NSF	normal
668.779	-0.581108	0.0750316	-7.74484	9.57029e-15	2.21743e-13	PARP9	normal
1411.69	0.445268	0.0575449	7.73774	1.01199e-14	2.34172e-13	IQCB1	normal
2667.64	0.353531	0.0457302	7.73081	1.06867e-14	2.46644e-13	LDLRAD3	normal
5795.78	-0.276153	0.0357544	-7.72362	1.13076e-14	2.60294e-13	TNFAIP2	normal
957.002	0.512125	0.0663143	7.72269	1.13897e-14	2.61844e-13	PRR7	normal
732.07	-0.572919	0.074193	-7.72201	1.14513e-14	2.6292e-13	MINDY1	normal
6541.22	0.245344	0.0317834	7.71925	1.17014e-14	2.68315e-13	NARS	normal
9459.96	0.22709	0.0294546	7.70981	1.26001e-14	2.88549e-13	AARS	normal
1549.23	0.40033	0.0519363	7.70811	1.27697e-14	2.92054e-13	KLF6	normal
2017.35	0.370865	0.0481238	7.70648	1.29333e-14	2.95036e-13	UBE2R2	normal
2058.79	0.380052	0.0493271	7.70472	1.31127e-14	2.98692e-13	AGPAT2	normal
2896.32	0.319219	0.0414323	7.70458	1.31273e-14	2.98692e-13	C1orf109	normal
2362.18	-0.333479	0.0433622	-7.69055	1.46508e-14	3.3293e-13	RMND5B	normal
5889.09	-0.263562	0.0342774	-7.68908	1.48194e-14	3.36331e-13	DHX9	normal
1623.88	-0.388957	0.0506362	-7.68139	1.57371e-14	3.56246e-13	MAPK3	normal
2038.95	-0.374823	0.0488076	-7.67961	1.59576e-14	3.60776e-13	COMMD2	normal
5355.4	0.282316	0.0367689	7.67811	1.61447e-14	3.64541e-13	SMCHD1	normal
1283.23	-0.490858	0.0639775	-7.67235	1.68867e-14	3.8081e-13	SWAP70	normal
2462.45	0.399786	0.0521827	7.66129	1.8408e-14	4.14588e-13	KIFC2	normal
4044.78	-0.293107	0.0382648	-7.65997	1.85972e-14	4.18319e-13	HSD17B4	normal
1961.63	0.357639	0.0467202	7.65492	1.93433e-14	4.34551e-13	TRIM65	normal
5774.72	-0.300733	0.0393114	-7.65001	2.00966e-14	4.50901e-13	LGALS1	normal
1532.36	-0.410051	0.0536116	-7.64854	2.03268e-14	4.5549e-13	EPN3	normal
849.899	-0.55956	0.0733982	-7.62362	2.46652e-14	5.51312e-13	AP001972.5	normal
6682.86	0.318749	0.0418665	7.61348	2.6682e-14	5.94143e-13	TBC1D16	normal
6867.51	-0.30286	0.0397896	-7.61154	2.70846e-14	6.02353e-13	MAP3K20	normal
1709.36	-0.393729	0.051736	-7.61035	2.73361e-14	6.07183e-13	NRIP1	normal
1107.55	0.451094	0.0593594	7.59937	2.97571e-14	6.6013e-13	PLAC8	normal
808.379	0.548447	0.0721734	7.59901	2.98399e-14	6.6114e-13	AC138932.1	normal
4644.33	0.299555	0.0394507	7.59317	3.12182e-14	6.88237e-13	FJX1	normal
3221.56	-0.317791	0.0418763	-7.58881	3.22845e-14	7.10861e-13	PCYOX1	normal
2094.32	-0.410144	0.0540599	-7.58685	3.27769e-14	7.20807e-13	DDAH2	normal
7167.82	0.253551	0.0334227	7.58618	3.29474e-14	7.23659e-13	YBX3	normal
6333.16	-0.266047	0.0350725	-7.58564	3.30847e-14	7.25775e-13	GSE1	normal
995.487	-0.478728	0.0631187	-7.58457	3.33581e-14	7.30868e-13	TCAF1	normal
22319.7	0.282219	0.0372145	7.58357	3.36168e-14	7.35626e-13	TPT1	normal
2978.95	0.315843	0.0417223	7.57012	3.72875e-14	8.14945e-13	STC1	normal
2357.84	-0.366445	0.0484432	-7.56442	3.89584e-14	8.50416e-13	FAM111B	normal
6671.45	-0.248359	0.0328393	-7.56287	3.94268e-14	8.57925e-13	PGAM1	normal
115442	-0.229688	0.0303707	-7.5628	3.94476e-14	8.57925e-13	MT-CO2	normal
3244.93	0.335334	0.044396	7.55323	4.24582e-14	9.22269e-13	RHPN1	normal
1243.05	-0.441727	0.0585117	-7.54938	4.37319e-14	9.47614e-13	ACP2	normal
15986.1	0.205671	0.0272553	7.54611	4.48466e-14	9.70581e-13	CTTN	normal
5096.91	-0.305302	0.0404633	-7.54516	4.51722e-14	9.76436e-13	POLR2A	normal
1583.22	-0.395831	0.052507	-7.53864	4.74911e-14	1.02531e-12	ARFGEF1	normal
7236.17	0.253085	0.0336353	7.52439	5.29679e-14	1.14216e-12	NOLC1	normal
2821.1	0.307928	0.0409634	7.51715	5.59818e-14	1.20568e-12	RRP1	normal
1799.08	0.381949	0.0509011	7.50373	6.20265e-14	1.33263e-12	GRPEL2	normal
3854.88	-0.278485	0.0371528	-7.49567	6.59594e-14	1.4137e-12	FLOT1	normal
5756.52	-0.267991	0.0357742	-7.49117	6.8263e-14	1.45954e-12	PEBP1	normal
1140.93	0.447569	0.0597602	7.48942	6.91779e-14	1.47732e-12	IDS	normal
977.886	0.53994	0.0721418	7.48443	7.18575e-14	1.5327e-12	PKD1P6	normal
1874.24	0.356669	0.0476684	7.4823	7.30321e-14	1.55588e-12	FAM20C	normal
4620.68	0.281657	0.0376985	7.47129	7.94096e-14	1.68972e-12	ENTPD6	normal
2422.49	0.349644	0.0468105	7.46936	8.05869e-14	1.71271e-12	USP25	normal
1768.33	0.46147	0.061799	7.46727	8.18737e-14	1.73798e-12	GTF2F2	normal
1263.58	0.448725	0.0601466	7.46052	8.61819e-14	1.82506e-12	SIAH2	normal
907.394	0.495666	0.0664633	7.45774	8.80195e-14	1.86175e-12	MPP6	normal
5217.62	0.26919	0.036173	7.44175	9.93608e-14	2.09165e-12	GRK6	normal
4338.45	0.265614	0.0357203	7.43593	1.03834e-13	2.18323e-12	MYBBP1A	normal
2528.8	0.340161	0.045846	7.41965	1.17428e-13	2.46612e-12	PMEPA1	normal
8482.56	-0.224101	0.0302096	-7.41819	1.18727e-13	2.49047e-12	TTYH3	normal
3629.06	0.319291	0.0430488	7.41695	1.19849e-13	2.51102e-12	IER2	normal
1561.61	-0.435082	0.0586891	-7.41334	1.23156e-13	2.57422e-12	LINC00662	normal
2600.51	-0.37225	0.0502229	-7.41195	1.24453e-13	2.59828e-12	RNF144B	normal
1541.14	0.391795	0.0528648	7.41127	1.251e-13	2.6087e-12	TRIT1	normal
1159.47	0.447756	0.0604383	7.40849	1.27744e-13	2.65758e-12	C11orf68	normal
2363.01	0.330526	0.0446352	7.40505	1.311e-13	2.72421e-12	STX16	normal
4176.21	0.279808	0.0377876	7.40475	1.31399e-13	2.72721e-12	JUNB	normal
9423.59	-0.262811	0.0355064	-7.40179	1.34365e-13	2.78553e-12	CAPN2	normal
2142.44	0.358567	0.0484703	7.39767	1.38599e-13	2.86658e-12	CKB	normal
3237.02	-0.308616	0.0417659	-7.38918	1.47743e-13	3.05214e-12	POR	normal
3380.04	0.311342	0.0421385	7.38854	1.48452e-13	3.06322e-12	CRTAP	normal
2958.47	0.306457	0.0415264	7.3798	1.58526e-13	3.25593e-12	WDR43	normal
2855.82	0.309441	0.0419754	7.37196	1.68136e-13	3.44533e-12	GRAMD1A	normal
2545.05	0.389138	0.0528153	7.36792	1.73314e-13	3.54733e-12	RNF126	normal
1182.57	0.468219	0.0635869	7.36345	1.79222e-13	3.66402e-12	RASD2	normal
8085.85	0.239185	0.0324905	7.3617	1.81588e-13	3.70812e-12	SNHG1	normal
3315.44	0.318959	0.0433282	7.36146	1.8191e-13	3.71041e-12	CHKA	normal
3234.9	0.304685	0.041429	7.35439	1.91798e-13	3.90761e-12	SLC25A37	normal
728.566	-0.539316	0.0733936	-7.34826	2.00799e-13	4.08628e-12	PRSS22	normal
2143.6	0.342586	0.0466234	7.34794	2.01286e-13	4.09151e-12	QSOX2	normal
3522.01	0.284046	0.0387067	7.33843	2.16109e-13	4.38275e-12	DMKN	normal
940.414	0.482963	0.0659064	7.32802	2.33583e-13	4.72632e-12	CD55	normal
5150.05	-0.27215	0.0371431	-7.32707	2.35235e-13	4.75433e-12	DBNL	normal
837.634	-0.502324	0.0685757	-7.3251	2.38717e-13	4.8192e-12	ID4	normal
4957.95	-0.25238	0.0345289	-7.30925	2.68645e-13	5.41722e-12	DYNLL2	normal
3963.17	-0.267738	0.036644	-7.30645	2.74301e-13	5.52498e-12	LMO4	normal
2668.52	0.306442	0.0419503	7.30487	2.77531e-13	5.5837e-12	UCK2	normal
785.559	0.562209	0.0770641	7.29534	2.97911e-13	5.98692e-12	LURAP1L	normal
1840.98	0.389572	0.0534685	7.286	3.19287e-13	6.40924e-12	SLC19A1	normal
1612.84	0.394381	0.0541558	7.28235	3.28058e-13	6.57785e-12	LYPLA1	normal
4212.05	0.26162	0.0360407	7.259	3.89961e-13	7.79262e-12	AUP1	normal
2479.03	0.310301	0.042806	7.24901	4.19841e-13	8.37085e-12	SELENOO	normal
2719.49	0.303017	0.0418137	7.24684	4.26604e-13	8.49613e-12	DCUN1D5	normal
3729.4	-0.285667	0.039422	-7.24639	4.28031e-13	8.51499e-12	MAGT1	normal
1378.34	0.395238	0.0545933	7.23968	4.49755e-13	8.93711e-12	AEN	normal
1714.72	-0.383581	0.0530777	-7.22679	4.9456e-13	9.80545e-12	TCF7L1	normal
20242.8	-0.182819	0.0253051	-7.2246	5.02591e-13	9.95354e-12	SLC25A5	normal
1143.97	-0.451324	0.0625106	-7.21996	5.20022e-13	1.02873e-11	TRIM2	normal
1955.93	-0.348027	0.0482175	-7.21784	5.28192e-13	1.04372e-11	RGL2	normal
27880	-0.177981	0.0246801	-7.21151	5.53364e-13	1.09225e-11	APLP2	normal
849.604	0.494807	0.0686813	7.20439	5.83039e-13	1.14954e-11	ERN1	normal
4469.62	-0.342645	0.0475853	-7.20065	5.9926e-13	1.18021e-11	CTSH	normal
31807.5	0.541524	0.0752088	7.20028	6.00902e-13	1.18082e-11	ISYNA1	normal
4914.18	0.256603	0.0356789	7.192	6.38494e-13	1.2533e-11	MYO19	normal
2556.84	0.312958	0.0435638	7.18389	6.77544e-13	1.32848e-11	PDLIM7	normal
1053.65	0.461864	0.0643201	7.18071	6.93503e-13	1.35827e-11	KLHL29	normal
2052.08	0.348826	0.0486923	7.16388	7.84245e-13	1.53261e-11	PISD	normal
1586.68	-0.385662	0.0538944	-7.15589	8.31346e-13	1.62108e-11	HNRNPH2	normal
1911.75	0.351342	0.0491049	7.15493	8.37157e-13	1.63062e-11	MB	normal
3756.28	-0.274455	0.0383997	-7.14733	8.84833e-13	1.72159e-11	PRDX2	normal
19228.2	-0.188846	0.0264529	-7.13896	9.40369e-13	1.82564e-11	H3F3B	normal
843.17	0.53722	0.0753492	7.12974	1.00562e-12	1.94804e-11	IL20RA	normal
2214.05	0.320411	0.0449565	7.12715	1.02469e-12	1.98283e-11	C20orf27	normal
41784.5	0.211541	0.0296866	7.12581	1.03469e-12	1.99999e-11	KRT5	normal
2339.7	0.331817	0.0465918	7.12179	1.06537e-12	2.05704e-11	CDC34	normal
1522.26	0.422623	0.0593922	7.11579	1.1127e-12	2.14609e-11	NUMBL	normal
970.212	-0.482602	0.0678473	-7.11306	1.13496e-12	2.18666e-11	CTSV	normal
2216.16	-0.381731	0.0536803	-7.11121	1.15033e-12	2.21385e-11	DIP2B	normal
2152.94	-0.379674	0.0533949	-7.11069	1.15465e-12	2.21976e-11	CPEB4	normal
1016.51	-0.473387	0.0665787	-7.11018	1.15888e-12	2.22547e-11	APOL2	normal
1153.04	0.417377	0.0587233	7.10752	1.18146e-12	2.26639e-11	PPP1R15A	normal
917.17	0.462464	0.0650738	7.10676	1.18801e-12	2.27648e-11	VAV2	normal
1149.84	0.4252	0.0598682	7.10227	1.22727e-12	2.34918e-11	ZFAND1	normal
2481.43	0.313349	0.0441532	7.09685	1.2763e-12	2.44038e-11	SMURF1	normal
22610.4	0.235854	0.0332547	7.09234	1.31861e-12	2.51858e-11	RPL37	normal
7305.76	0.222993	0.0314426	7.09206	1.32129e-12	2.52098e-11	PTP4A2	normal
5997.76	-0.260233	0.0367142	-7.08806	1.36001e-12	2.59205e-11	KIAA1671	normal
1034.32	0.478693	0.0675568	7.08579	1.38258e-12	2.63225e-11	NCS1	normal
3485.29	-0.300086	0.0423544	-7.08511	1.3893e-12	2.6422e-11	DANCR	normal
1335.65	0.399473	0.0564201	7.08033	1.43808e-12	2.73204e-11	ARRDC2	normal
1195.13	0.452146	0.0639748	7.06756	1.57676e-12	2.9923e-11	YRDC	normal
954.122	0.550488	0.0780561	7.05246	1.75783e-12	3.33159e-11	CDK5RAP3	normal
6143.09	-0.239042	0.0338965	-7.05213	1.76195e-12	3.33304e-11	KDM2A	normal
2087.38	0.366887	0.0520304	7.05141	1.77118e-12	3.34692e-11	ADD3	normal
5622.38	0.247463	0.0351195	7.04632	1.83714e-12	3.46787e-11	ESRRA	normal
9140.16	0.232837	0.0330815	7.03829	1.94617e-12	3.66977e-11	CLIC4	normal
605.205	-0.569768	0.0810051	-7.03373	2.01081e-12	3.78764e-11	IL1R1	normal
2543.33	-0.314657	0.0447885	-7.0254	2.13456e-12	4.00425e-11	NFYB	normal
5708.94	0.253929	0.0361445	7.02538	2.13485e-12	4.00425e-11	XBP1	normal
4159.09	0.255278	0.0363435	7.02405	2.15533e-12	4.0384e-11	ZPR1	normal
1246.11	0.416875	0.0594987	7.00646	2.4443e-12	4.57499e-11	ELL2	normal
551.528	-0.577238	0.0824656	-6.99973	2.56449e-12	4.79489e-11	UTRN	normal
3400.34	0.267622	0.038255	6.99575	2.63846e-12	4.92281e-11	CARS	normal
880.291	-0.563192	0.0805099	-6.99531	2.64673e-12	4.93305e-11	PDZD2	normal
1270.74	-0.402465	0.0575488	-6.99345	2.68201e-12	4.99355e-11	NARF	normal
1195.6	0.413805	0.0592181	6.98782	2.79195e-12	5.18735e-11	MTHFD1L	normal
4724.62	0.314764	0.0450567	6.98596	2.82908e-12	5.25083e-11	PLD3	normal
903.983	0.496659	0.0711	6.98537	2.84112e-12	5.26216e-11	FSCN1	normal
4849.31	-0.264203	0.0378365	-6.98274	2.8948e-12	5.35599e-11	ZC3H7B	normal
1068.69	0.42465	0.0608498	6.97866	2.98003e-12	5.50793e-11	MEX3A	normal
1441.03	-0.381178	0.0546391	-6.97627	3.03112e-12	5.59652e-11	TSPYL1	normal
2687.32	0.315392	0.0452207	6.97451	3.06944e-12	5.66138e-11	E2F2	normal
1929.46	0.364446	0.0522649	6.97305	3.10153e-12	5.71252e-11	ING1	normal
1309.89	-0.454914	0.0652944	-6.96712	3.23499e-12	5.94815e-11	GGT6	normal
2940.52	0.28816	0.041364	6.96644	3.25065e-12	5.97076e-11	KLC2	normal
1179.87	-0.461869	0.0663025	-6.96608	3.25895e-12	5.9798e-11	WDR91	normal
2380.65	-0.30261	0.0434625	-6.96256	3.3414e-12	6.12476e-11	HECTD3	normal
5285.2	-0.235895	0.0339054	-6.95744	3.46508e-12	6.3449e-11	ALDH1A1	normal
3128.94	0.288988	0.0415452	6.95599	3.50095e-12	6.40395e-11	MYO1D	normal
9543.86	-0.259422	0.0373433	-6.94694	3.73292e-12	6.81422e-11	CD82	normal
2771.07	0.320028	0.0460905	6.94346	3.826e-12	6.97694e-11	PAWR	normal
1888.2	-0.390683	0.0563282	-6.93584	4.03807e-12	7.34101e-11	TNRC6B	normal
4351.33	0.264532	0.0382302	6.91944	4.53445e-12	8.23496e-11	MTA1	normal
6710.2	0.248059	0.0358542	6.91857	4.56228e-12	8.27702e-11	CAT	normal
2029.89	0.342455	0.0495165	6.91598	4.64637e-12	8.41614e-11	NPIPB5	normal
5647.01	0.241901	0.0350108	6.90933	4.86939e-12	8.80713e-11	SIGMAR1	normal
3118.55	0.280268	0.0405695	6.90835	4.90328e-12	8.8594e-11	TMOD3	normal
9461.98	-0.227903	0.0330818	-6.88906	5.6161e-12	1.01267e-10	LASP1	normal
1200.74	0.447224	0.0649218	6.88866	5.63201e-12	1.01451e-10	ARL2	normal
6909.37	0.237924	0.0345436	6.88764	5.67243e-12	1.02075e-10	AK2	normal
4054.29	0.269175	0.0390885	6.88628	5.72698e-12	1.02952e-10	TRIM25	normal
11125.6	0.224221	0.0325867	6.88076	5.95334e-12	1.06805e-10	CNBP	normal
3402.88	-0.334717	0.0486751	-6.87656	6.13164e-12	1.09781e-10	PC	normal
1226.44	-0.444193	0.0646791	-6.86764	6.52747e-12	1.1675e-10	SAMD4A	normal
750.622	0.538973	0.0785043	6.86552	6.62482e-12	1.18372e-10	SNTB1	normal
1711.54	0.363599	0.0530085	6.85927	6.9214e-12	1.23547e-10	PCED1A	normal
988.184	-0.492102	0.0717778	-6.85591	7.08617e-12	1.2636e-10	HECW2	normal
2090.5	-0.324143	0.0473088	-6.85164	7.30083e-12	1.30058e-10	RAB5B	normal
4895.25	-0.238917	0.0348938	-6.84698	7.54277e-12	1.34233e-10	IDH1	normal
4968.3	0.264972	0.0387065	6.84569	7.61089e-12	1.35263e-10	DOCK6	normal
1131.19	0.416233	0.0608031	6.84559	7.61591e-12	1.35263e-10	TWNK	normal
3409.26	0.27441	0.0400934	6.84428	7.68631e-12	1.36376e-10	POLRMT	normal
1557.96	-0.396086	0.0578851	-6.84263	7.77532e-12	1.37818e-10	LCOR	normal
8035.14	-0.227003	0.033179	-6.84178	7.82178e-12	1.38503e-10	CLTC	normal
1440.29	0.384363	0.0561845	6.84108	7.85979e-12	1.39037e-10	TMEM250	normal
2124.05	0.337137	0.0493101	6.83708	8.0825e-12	1.42674e-10	TNFRSF10B	normal
1081.65	-0.439467	0.0642783	-6.83695	8.08957e-12	1.42674e-10	TET2	normal
899.93	0.460189	0.0673431	6.8335	8.28693e-12	1.4601e-10	FMNL2	normal
12313	-0.201247	0.029485	-6.8254	8.76779e-12	1.54023e-10	HNRNPC	normal
2398.04	0.317862	0.0465823	6.82366	8.87485e-12	1.55749e-10	AC004233.2	normal
4002.42	0.260445	0.038191	6.81954	9.13298e-12	1.60121e-10	ABCA2	normal
2043.85	0.315301	0.0462528	6.8169	9.30253e-12	1.62932e-10	NOP16	normal
1566.26	0.371037	0.0544532	6.81387	9.50047e-12	1.66235e-10	ATP2B1	normal
960.648	-0.451708	0.066296	-6.81351	9.52459e-12	1.66492e-10	NFKBIZ	normal
4189.28	-0.257962	0.0378656	-6.81257	9.58729e-12	1.67423e-10	MAPK13	normal
3335.88	0.343654	0.0504841	6.80718	9.95337e-12	1.73474e-10	NAV1	normal
1323.26	0.385745	0.0566782	6.80588	1.00435e-11	1.74873e-10	PTPRS	normal
2112.25	0.328046	0.0482228	6.80271	1.02667e-11	1.78585e-10	SLC6A6	normal
2343.66	-0.327921	0.0482092	-6.80204	1.03147e-11	1.79243e-10	SMC2	normal
712.247	-0.574803	0.084519	-6.80087	1.03987e-11	1.80526e-10	MID1	normal
1139.21	0.409586	0.0602413	6.79908	1.05289e-11	1.82608e-10	SLC1A1	normal
764.547	-0.480213	0.0706843	-6.79376	1.09246e-11	1.891e-10	DZIP3	normal
13962.2	-0.199299	0.0294165	-6.77505	1.24364e-11	2.1464e-10	ATP5F1A	normal
3563.64	-0.266942	0.0394291	-6.77018	1.28625e-11	2.21562e-10	PSME1	normal
3432.49	0.268546	0.0396991	6.76452	1.33751e-11	2.30168e-10	TBC1D8	normal
4341.55	0.280616	0.0415272	6.7574	1.40493e-11	2.41388e-10	MPST	normal
2417.92	-0.313843	0.0464448	-6.75735	1.40543e-11	2.41388e-10	ATRN	normal
3660.51	0.29605	0.0438341	6.75387	1.43952e-11	2.46765e-10	RSL1D1	normal
1076.99	-0.420361	0.0623969	-6.73689	1.61812e-11	2.76845e-10	ABCD1	normal
1494.13	-0.369993	0.0549312	-6.73556	1.63296e-11	2.79114e-10	PDE5A	normal
9724.22	0.202758	0.0301105	6.73381	1.65278e-11	2.81959e-10	PPP6R1	normal
4518.07	0.250557	0.0372222	6.73137	1.68075e-11	2.86454e-10	ACSL3	normal
698.703	0.514543	0.0764628	6.72932	1.70459e-11	2.90238e-10	PRMT3	normal
902.253	0.452178	0.0672193	6.72691	1.73299e-11	2.94699e-10	TTC8	normal
2006.83	0.325754	0.0484261	6.72682	1.73411e-11	2.94699e-10	TBRG1	normal
2160.27	-0.325783	0.0484462	-6.72463	1.76044e-11	2.98887e-10	PML	normal
1669.93	0.350007	0.0520702	6.72184	1.79449e-11	3.04377e-10	OGFRL1	normal
12200.8	-0.261898	0.0389653	-6.72132	1.80092e-11	3.04883e-10	SON	normal
1409.58	0.393035	0.0585053	6.71794	1.8431e-11	3.11727e-10	PROSER2	normal
1600.77	0.357888	0.0532848	6.71651	1.86131e-11	3.14507e-10	C16orf74	normal
1407.89	0.370837	0.0552177	6.7159	1.86909e-11	3.15521e-10	DCBLD1	normal
2709.61	0.327348	0.0487531	6.71441	1.88825e-11	3.18451e-10	SOWAHC	normal
2975.06	0.28892	0.0430842	6.70594	2.0011e-11	3.37163e-10	TES	normal
2193.25	0.316814	0.0472701	6.7022	2.05302e-11	3.45582e-10	UGCG	normal
4180.36	0.269508	0.040248	6.69618	2.13941e-11	3.591e-10	QTRT1	normal
1699.47	-0.348747	0.0520969	-6.6942	2.16851e-11	3.63641e-10	FAM50B	normal
6290.38	-0.214025	0.0320202	-6.68406	2.32406e-11	3.89357e-10	AES	normal
700.247	0.492917	0.0737826	6.68066	2.37862e-11	3.98122e-10	COL16A1	normal
2256.65	0.303436	0.0454373	6.67812	2.42032e-11	4.04719e-10	MINDY2	normal
4084.51	0.247627	0.0370971	6.6751	2.47064e-11	4.12743e-10	CARM1	normal
850.78	-0.455122	0.0681997	-6.67337	2.49988e-11	4.17235e-10	FAM126B	normal
3715.09	0.256793	0.0384887	6.67191	2.52493e-11	4.2102e-10	DRAP1	normal
7963.16	-0.241245	0.0361824	-6.66748	2.60234e-11	4.3352e-10	HMGB1	normal
4812.88	0.243687	0.0365622	6.665	2.64664e-11	4.40072e-10	PFKP	normal
3351.44	0.316415	0.0474873	6.66314	2.68036e-11	4.45262e-10	IRF2BP2	normal
1015.03	0.434339	0.0652013	6.6615	2.71053e-11	4.49851e-10	RAB27B	normal
3247.95	-0.278389	0.0418563	-6.65108	2.90949e-11	4.8242e-10	PTGES	normal
2388.23	-0.313049	0.0471263	-6.64276	3.07855e-11	5.09974e-10	ARL6IP5	normal
814.392	-0.458995	0.0691339	-6.63921	3.15365e-11	5.21928e-10	SLC37A1	normal
1070.52	0.413826	0.0623426	6.63793	3.18124e-11	5.26003e-10	MAN1A1	normal
3234.6	0.276023	0.0415846	6.63761	3.18809e-11	5.26643e-10	ECPAS	normal
7296.9	-0.231684	0.0349569	-6.62771	3.40945e-11	5.62686e-10	PLA2G16	normal
2865.84	-0.281476	0.0424785	-6.62631	3.44178e-11	5.67493e-10	THEM6	normal
3396.35	0.260196	0.0392766	6.62471	3.47938e-11	5.73161e-10	PPIF	normal
3492.68	-0.26367	0.0398681	-6.61357	3.75167e-11	6.1744e-10	TMEM45A	normal
587.748	0.573538	0.0868204	6.60603	3.94772e-11	6.49103e-10	KRT86	normal
4640.5	0.242286	0.0366864	6.60425	3.99543e-11	6.56339e-10	PRSS23	normal
1102.35	0.422426	0.0639782	6.60266	4.03842e-11	6.62787e-10	NXT1	normal
1153.98	0.415045	0.0628968	6.59883	4.14424e-11	6.79525e-10	LYAR	normal
628.155	0.520651	0.0789506	6.59465	4.26266e-11	6.98296e-10	IL1RAP	normal
1201.71	0.390857	0.0592921	6.59205	4.33793e-11	7.0997e-10	C5orf30	normal
1341.43	0.377903	0.0573359	6.59103	4.36792e-11	7.14167e-10	CORO2A	normal
2934.36	-0.295788	0.0448782	-6.5909	4.37163e-11	7.14167e-10	NFIB	normal
1058.97	0.415573	0.0631725	6.57839	4.75579e-11	7.76209e-10	ITPKC	normal
6456.03	-0.238738	0.0363254	-6.57219	4.95813e-11	8.0849e-10	IQGAP1	normal
2556.23	-0.291567	0.0443822	-6.56945	5.05001e-11	8.22715e-10	IGSF3	normal
3668.1	-0.247058	0.0376113	-6.56873	5.07446e-11	8.2594e-10	CUL4B	normal
3300.34	-0.252621	0.0384769	-6.56552	5.18507e-11	8.43169e-10	PNRC2	normal
1093.9	0.404224	0.0615946	6.56265	5.28603e-11	8.58799e-10	P2RY11	normal
1648.37	0.344749	0.0525427	6.56132	5.33353e-11	8.65721e-10	LINC00963	normal
17089.9	-0.174918	0.0266698	-6.55867	5.42904e-11	8.80418e-10	LAMP1	normal
2182.92	-0.314591	0.047972	-6.55779	5.46113e-11	8.84813e-10	TIMM8B	normal
1174.91	0.428991	0.0654486	6.55463	5.57809e-11	9.02938e-10	PUS7	normal
1931.7	0.318701	0.0486279	6.55387	5.6063e-11	9.06675e-10	RNF149	normal
550.223	-0.566894	0.0865409	-6.55058	5.7313e-11	9.26046e-10	ABCB9	normal
10181.7	0.203072	0.0310032	6.55003	5.7524e-11	9.2861e-10	SBF1	normal
3193.44	0.264184	0.040341	6.54877	5.80125e-11	9.35644e-10	ECI1	normal
931.674	0.423606	0.0647026	6.54697	5.87175e-11	9.46152e-10	FBXO44	normal
3403.5	-0.276338	0.042271	-6.53729	6.2642e-11	1.00756e-09	ARF5	normal
3007.75	-0.278781	0.0426592	-6.53506	6.35849e-11	1.0218e-09	IK	normal
15184.3	-0.181861	0.0278403	-6.53229	6.47712e-11	1.03992e-09	DDX5	normal
912.021	-0.470349	0.0720461	-6.52845	6.64527e-11	1.06595e-09	KCNS1	normal
1775.76	0.332798	0.0510191	6.523	6.89126e-11	1.10341e-09	GCC1	normal
1196.66	-0.379794	0.0582858	-6.51607	7.21736e-11	1.15458e-09	ACO1	normal
1944.35	-0.316118	0.0485518	-6.51094	7.46823e-11	1.19364e-09	CHMP3	normal
1718.84	-0.343578	0.0527838	-6.50915	7.5579e-11	1.20688e-09	SOX4	normal
1287.38	0.395441	0.0607729	6.50686	7.6736e-11	1.22425e-09	PLAUR	normal
1432.68	0.366293	0.0563029	6.50577	7.72966e-11	1.23209e-09	KLHL17	normal
2558.23	-0.294002	0.0452271	-6.50056	8.00195e-11	1.27434e-09	ZNF185	normal
710.195	0.583967	0.0898613	6.49853	8.11062e-11	1.29049e-09	RIN1	normal
4796.36	-0.227049	0.0349531	-6.49583	8.25786e-11	1.31274e-09	PGRMC1	normal
2827.82	0.263515	0.0405751	6.49451	8.3302e-11	1.32305e-09	ATAD3A	normal
2231.27	-0.351992	0.0542075	-6.49342	8.39112e-11	1.33154e-09	KMT2C	normal
6628.07	-0.217285	0.0334708	-6.49179	8.48216e-11	1.34478e-09	H2AFV	normal
3509.83	0.259451	0.0399737	6.49054	8.553e-11	1.35359e-09	RPL18AP3	normal
2276.65	-0.310038	0.0477711	-6.49007	8.57981e-11	1.35662e-09	IDI1	normal
2065.26	0.319679	0.0492647	6.48901	8.64051e-11	1.365e-09	ADM2	normal
3156.96	0.284568	0.0438617	6.48784	8.70773e-11	1.37439e-09	SLC25A36	normal
671.018	0.50258	0.0774965	6.48519	8.86173e-11	1.39746e-09	NR2F2	normal
2713.55	-0.297582	0.0459362	-6.47815	9.28548e-11	1.46298e-09	FAM111A	normal
4688.91	-0.319397	0.0493337	-6.47421	9.53087e-11	1.50031e-09	NOTCH2	normal
1357.07	0.429389	0.0663291	6.47361	9.56869e-11	1.50493e-09	THRB	normal
523.74	0.551753	0.0852721	6.47051	9.76759e-11	1.53484e-09	C22orf23	normal
2329.98	-0.28868	0.0446613	-6.46376	1.0213e-10	1.60341e-09	ASAH1	normal
5624.47	-0.215326	0.0333169	-6.46297	1.02667e-10	1.61042e-09	HMGB1P5	normal
5806.49	0.23599	0.0365407	6.45827	1.05904e-10	1.65973e-09	HMG20B	normal
1484.27	-0.410425	0.0635993	-6.45329	1.0945e-10	1.71227e-09	KIDINS220	normal
2377.77	-0.324198	0.0502392	-6.4531	1.09588e-10	1.71291e-09	PIGO	normal
997.604	0.429519	0.0666476	6.44463	1.15886e-10	1.80976e-09	STEAP3	normal
1256.12	0.425693	0.0660627	6.44377	1.16543e-10	1.81842e-09	SLC7A11	normal
3787.13	-0.260769	0.0404886	-6.44056	1.19031e-10	1.85561e-09	DAB2IP	normal
1800.21	0.339042	0.0527923	6.42219	1.34324e-10	2.09217e-09	ITPRIPL2	normal
487.472	0.579517	0.0902745	6.4195	1.36722e-10	2.12579e-09	MAP3K21	normal
1757.84	0.334447	0.0521177	6.41715	1.38848e-10	2.15694e-09	KATNB1	normal
12154.9	0.201675	0.0314327	6.4161	1.39811e-10	2.17001e-09	MGAT4B	normal
910.934	-0.445918	0.0695293	-6.41338	1.42326e-10	2.20518e-09	CASTOR3	normal
1831.28	-0.311467	0.048575	-6.4121	1.43531e-10	2.21997e-09	DMAP1	normal
8185.2	0.198743	0.0310025	6.41054	1.45006e-10	2.24083e-09	TMSB10	normal
3698.99	0.260254	0.0406047	6.40945	1.46046e-10	2.25494e-09	LRP8	normal
1519.85	-0.356284	0.055614	-6.40637	1.49023e-10	2.29889e-09	PIGS	normal
5028.73	-0.226484	0.035419	-6.39444	1.61139e-10	2.47933e-09	IARS2	normal
937.869	0.420095	0.0657446	6.38979	1.66111e-10	2.5514e-09	PPP2R2D	normal
1359.83	0.395897	0.0619686	6.38867	1.67333e-10	2.56795e-09	BTG3	normal
2133.66	0.303501	0.0475193	6.38691	1.6927e-10	2.59542e-09	MAP2K3	normal
1432.67	0.34451	0.0539541	6.38525	1.71115e-10	2.62145e-09	NR1H3	normal
938.24	-0.420069	0.0658249	-6.38161	1.75236e-10	2.67995e-09	SGSM1	normal
691.217	0.476213	0.0746258	6.38134	1.75546e-10	2.68238e-09	TIGD5	normal
1136.93	-0.386693	0.0606736	-6.37332	1.84975e-10	2.82159e-09	DCTN3	normal
971.027	0.405913	0.0637249	6.36976	1.8932e-10	2.88538e-09	LYPD6B	normal
20334.8	-0.177397	0.0278727	-6.36454	1.95881e-10	2.98281e-09	PABPC4	normal
2213.12	-0.297318	0.0467392	-6.36121	2.00166e-10	3.04283e-09	DSC2	normal
3255.46	-0.266862	0.0419972	-6.35429	2.0939e-10	3.17761e-09	CALD1	normal
7883.13	0.215882	0.0339995	6.34957	2.15919e-10	3.27388e-09	UBE2S	normal
8638.37	0.254143	0.040037	6.3477	2.18562e-10	3.31112e-09	CYCS	normal
3021.44	0.302283	0.047626	6.34701	2.19534e-10	3.32301e-09	N4BP2L2	normal
1601.33	-0.349587	0.055085	-6.34632	2.2053e-10	3.33524e-09	ZNF488	normal
5885.88	0.235996	0.0371911	6.3455	2.21705e-10	3.35015e-09	TCOF1	normal
3114.53	-0.266306	0.0419858	-6.34275	2.25696e-10	3.40754e-09	ESYT2	normal
1015.61	0.400831	0.0632091	6.34134	2.27772e-10	3.43304e-09	RTN4RL1	normal
1170.34	-0.389598	0.061455	-6.33957	2.30402e-10	3.46973e-09	TTC9	normal
1011.77	0.412599	0.0651006	6.33786	2.32979e-10	3.50434e-09	TMEM243	normal
1515.79	0.33925	0.0535282	6.33778	2.33095e-10	3.50434e-09	TPRA1	normal
2684.79	0.268138	0.0423291	6.33462	2.37934e-10	3.57405e-09	SPIRE2	normal
2111.98	0.336095	0.0530988	6.32962	2.45768e-10	3.6886e-09	PTPN12	normal
2239.11	0.30173	0.0476767	6.32867	2.47287e-10	3.70628e-09	COG5	normal
1668.27	0.334453	0.0528476	6.32862	2.47364e-10	3.70628e-09	ZNF496	normal
6846.96	0.213958	0.0338203	6.32634	2.51048e-10	3.75513e-09	AHCYL1	normal
2945.05	0.282872	0.0447454	6.32181	2.58519e-10	3.86361e-09	CCDC50	normal
5967.54	-0.237465	0.0375938	-6.31661	2.67365e-10	3.99245e-09	ATP5PB	normal
846.181	-0.490104	0.0776695	-6.31012	2.78811e-10	4.15637e-09	MUC15	normal
1173.43	0.380864	0.0603792	6.30787	2.8291e-10	4.21394e-09	CTU2	normal
1798.33	0.341519	0.0541762	6.30387	2.90309e-10	4.32052e-09	PLEKHF1	normal
2611.85	0.279842	0.0443934	6.3037	2.90624e-10	4.32157e-09	ARHGEF1	normal
1039.29	-0.411364	0.0652806	-6.30147	2.94837e-10	4.38055e-09	RABGAP1L	normal
1456.26	-0.383235	0.0608255	-6.30056	2.96571e-10	4.40262e-09	HMGN3	normal
5012.59	-0.229422	0.0364439	-6.2952	3.07011e-10	4.55378e-09	44811	normal
3868.16	-0.242761	0.0386005	-6.28906	3.19403e-10	4.72968e-09	BST2	normal
1173.1	0.371565	0.0591309	6.28377	3.30467e-10	4.88576e-09	SLC25A33	normal
1866.66	0.319221	0.0508011	6.28375	3.30495e-10	4.88576e-09	ADGRF1	normal
1785.32	0.363204	0.0578817	6.27494	3.49771e-10	5.16211e-09	ATP2C2	normal
7204.98	0.214054	0.034114	6.27466	3.5041e-10	5.16724e-09	EIF3D	normal
6810.32	0.229196	0.0365388	6.27266	3.54922e-10	5.22942e-09	CLDN7	normal
1675.78	-0.342881	0.0546788	-6.27081	3.59173e-10	5.28766e-09	MAN1A2	normal
613.56	0.503617	0.0803398	6.26858	3.64355e-10	5.3595e-09	TFAP4	normal
3829.65	0.259422	0.0414286	6.26189	3.80341e-10	5.59001e-09	TRAP1	normal
742.778	-0.503677	0.0804549	-6.26036	3.84089e-10	5.63173e-09	IPMK	normal
2689.86	0.277988	0.0444046	6.26034	3.84133e-10	5.63173e-09	ZNF598	normal
1331.7	-0.350472	0.0560183	-6.25638	3.94018e-10	5.76236e-09	MUC1	normal
4275.39	0.233517	0.0373325	6.25506	3.97355e-10	5.80636e-09	BCAR1	normal
8287.05	0.2174	0.0347684	6.25282	4.03096e-10	5.88541e-09	PANK3	normal
4209.11	0.236814	0.0378864	6.25063	4.08807e-10	5.96387e-09	PKD1L2	normal
1311.45	0.361802	0.0578848	6.25038	4.0945e-10	5.96834e-09	RPF2	normal
2710.11	0.297324	0.0475995	6.24638	4.20083e-10	6.11829e-09	DDX11	normal
1418.99	-0.355375	0.0569039	-6.24517	4.23326e-10	6.15542e-09	ZYG11B	normal
1229.63	0.372432	0.0596419	6.24448	4.2522e-10	6.17789e-09	CCNJL	normal
7632.02	-0.206765	0.0331271	-6.24157	4.33201e-10	6.28869e-09	TECR	normal
2050.29	-0.31703	0.050822	-6.23806	4.43033e-10	6.42615e-09	NFKB2	normal
10138.9	0.200127	0.0320901	6.23642	4.47697e-10	6.4885e-09	MYL12A	normal
957.606	0.432946	0.069448	6.23411	4.54342e-10	6.57943e-09	RUNX3	normal
2491.91	0.338785	0.0543767	6.23034	4.65425e-10	6.73442e-09	NEDD4	normal
4072.27	0.25091	0.0402962	6.22665	4.76506e-10	6.88912e-09	EIF4EBP1	normal
1413.28	-0.37237	0.0598507	-6.22164	4.91991e-10	7.1072e-09	CTR9	normal
1984.6	-0.30628	0.049241	-6.22003	4.97062e-10	7.16878e-09	GPD1L	normal
8330.88	0.208056	0.0334566	6.21867	5.01381e-10	7.22518e-09	IER5	normal
11524.6	-0.176412	0.028374	-6.21739	5.05479e-10	7.26914e-09	G6PD	normal
564.904	0.53274	0.0856858	6.21736	5.05581e-10	7.26914e-09	SYNJ2	normal
851.629	-0.444948	0.0715657	-6.21734	5.05662e-10	7.26914e-09	SASH1	normal
1870.3	-0.334217	0.0538116	-6.21087	5.26921e-10	7.56249e-09	FHOD1	normal
5503.16	-0.212329	0.0341977	-6.20885	5.33729e-10	7.65401e-09	S100A10	normal
1246.47	0.353266	0.0569043	6.20807	5.36407e-10	7.68618e-09	HAUS6	normal
2635.87	-0.304104	0.0490351	-6.20177	5.5833e-10	7.99117e-09	LGALS3	normal
1855	-0.305481	0.0492577	-6.20169	5.58593e-10	7.99117e-09	CCDC97	normal
1488.32	-0.32445	0.0523221	-6.20101	5.61029e-10	8.01955e-09	CDH24	normal
2795.69	0.255361	0.0411976	6.19844	5.70258e-10	8.14156e-09	FARSB	normal
1350.59	0.361852	0.0583878	6.19739	5.74084e-10	8.18635e-09	SNX24	normal
3205.33	-0.266013	0.0429476	-6.19391	5.86915e-10	8.3626e-09	TJP3	normal
3213.92	-0.257744	0.0416149	-6.19355	5.88248e-10	8.37485e-09	PSME2	normal
959.843	0.39951	0.0645113	6.19287	5.90801e-10	8.40445e-09	C6orf223	normal
6792.27	-0.241312	0.0389958	-6.18817	6.0867e-10	8.65171e-09	PLK2	normal
3198.48	0.254743	0.0412062	6.18215	6.32328e-10	8.98078e-09	ABHD12	normal
3790.87	-0.254181	0.0411315	-6.17972	6.42156e-10	9.11306e-09	ERMP1	normal
27007.7	-0.203742	0.0330346	-6.16755	6.93555e-10	9.82675e-09	CANX	normal
5776.9	-0.210424	0.0341685	-6.15841	7.34802e-10	1.04028e-08	NLRP2	normal
783.357	0.502012	0.0815192	6.15821	7.3572e-10	1.04075e-08	ADCY7	normal
8599.66	-0.233944	0.0380317	-6.15129	7.68563e-10	1.08635e-08	ARHGEF12	normal
3011.88	0.248713	0.0404346	6.15098	7.70056e-10	1.08759e-08	WDR5	normal
2588.55	0.267267	0.0434553	6.15038	7.72963e-10	1.09083e-08	POLR1B	normal
854.199	0.419755	0.0682528	6.15001	7.74802e-10	1.09255e-08	HAUS2	normal
1262.75	0.380678	0.0619029	6.1496	7.76782e-10	1.09447e-08	CLMN	normal
1004.64	0.391667	0.063717	6.14698	7.89731e-10	1.11095e-08	CEP120	normal
1665.53	0.330653	0.0538138	6.14439	8.02698e-10	1.1283e-08	SIK3	normal
2198.98	-0.370497	0.0603017	-6.14406	8.04373e-10	1.12975e-08	UPK3B	normal
635.23	0.4693	0.0764006	6.14262	8.11726e-10	1.13918e-08	AP005233.2	normal
1354.17	0.361436	0.058863	6.1403	8.23676e-10	1.15504e-08	ORAI1	normal
2602.1	-0.302005	0.0491877	-6.13985	8.25976e-10	1.15735e-08	RNPEP	normal
1788.59	-0.340314	0.0554342	-6.13906	8.30104e-10	1.16221e-08	PDE7A	normal
639.017	0.484964	0.0790197	6.13725	8.39598e-10	1.17458e-08	KLHL23	normal
1360.51	0.333504	0.0543879	6.13195	8.68075e-10	1.21e-08	PTDSS2	normal
2599.34	0.265987	0.0433775	6.1319	8.68335e-10	1.21e-08	WDR74	normal
1736.75	0.329924	0.0538573	6.12589	9.01808e-10	1.25467e-08	SERINC5	normal
3819.41	-0.228202	0.0372615	-6.12435	9.10572e-10	1.26587e-08	CASC3	normal
476.24	0.556938	0.0909612	6.12281	9.19378e-10	1.27711e-08	FER1L4	normal
3561.36	0.244172	0.0399723	6.10853	1.00553e-09	1.39461e-08	HSF1	normal
2451.23	0.281116	0.0460366	6.10636	1.01926e-09	1.41254e-08	STRA6	normal
3483.06	0.246469	0.0403882	6.10249	1.04426e-09	1.44606e-08	YIF1A	normal
9814.48	0.206623	0.0338644	6.1015	1.05079e-09	1.45283e-08	EEF1B2	normal
1137.13	0.40505	0.0664292	6.09747	1.07758e-09	1.4887e-08	DTNB	normal
2838.99	-0.25295	0.0415023	-6.09485	1.09543e-09	1.51101e-08	MAPK8IP3	normal
2050	-0.337445	0.0554367	-6.08703	1.15027e-09	1.5842e-08	FERMT2	normal
1676.21	-0.350591	0.0576042	-6.08621	1.15617e-09	1.59108e-08	CREB3	normal
10078.1	0.183174	0.0301014	6.08521	1.16338e-09	1.59976e-08	SUN1	normal
3266.36	0.249775	0.0410502	6.08462	1.1677e-09	1.60446e-08	LIMA1	normal
926.563	0.405065	0.0665984	6.0822	1.18544e-09	1.62757e-08	RRAS2	normal
1782.8	0.323599	0.0532402	6.07808	1.21627e-09	1.66643e-08	CAPN10	normal
2121.12	-0.330374	0.0543553	-6.07805	1.21657e-09	1.66643e-08	VPS13C	normal
1961.97	-0.311884	0.0513167	-6.07763	1.21973e-09	1.66948e-08	OAZ2	normal
4765.05	-0.220643	0.0363129	-6.07616	1.23093e-09	1.6835e-08	DLG5	normal
1385.77	0.328297	0.0540551	6.07339	1.25242e-09	1.71157e-08	DPM2	normal
1440.09	0.331916	0.0546728	6.07096	1.2715e-09	1.73497e-08	ALKBH3	normal
1111.26	-0.361654	0.0596993	-6.05793	1.37888e-09	1.87428e-08	TMCO1	normal
1198.29	0.37552	0.0619962	6.05714	1.38562e-09	1.882e-08	DLG4	normal
1663.18	0.331796	0.0547832	6.05653	1.39091e-09	1.88775e-08	NPM3	normal
4007.71	0.242517	0.0400634	6.05334	1.41873e-09	1.92403e-08	HK2	normal
9233.77	-0.177113	0.0292611	-6.05284	1.42318e-09	1.92859e-08	PPP1CA	normal
12756.8	0.166701	0.0275671	6.04711	1.47468e-09	1.99684e-08	RANGAP1	normal
3108.79	0.259488	0.0429272	6.04484	1.49558e-09	2.02206e-08	TSPAN14	normal
3340.86	0.278768	0.0461204	6.04437	1.49998e-09	2.02646e-08	LRFN4	normal
1722.33	-0.359819	0.0595737	-6.03989	1.54219e-09	2.08032e-08	APC	normal
11597.6	-0.187485	0.0310459	-6.03898	1.55096e-09	2.09055e-08	SLC1A6	normal
26163.1	0.204064	0.0337999	6.03739	1.56625e-09	2.10955e-08	RPS19	normal
2820.36	-0.26268	0.0435175	-6.03619	1.57797e-09	2.12374e-08	MBNL1	normal
5625.94	0.205171	0.0340087	6.0329	1.61039e-09	2.16572e-08	RANBP1	normal
1391.99	-0.339177	0.0562251	-6.03249	1.61455e-09	2.16967e-08	SUCLA2	normal
912.363	-0.398823	0.066135	-6.03043	1.63526e-09	2.19417e-08	HENMT1	normal
456.806	0.541516	0.0898843	6.02458	1.69545e-09	2.2715e-08	DOC2A	normal
531.924	0.542758	0.0901052	6.0236	1.70577e-09	2.28359e-08	NBR2	normal
695.826	0.455923	0.0757106	6.02192	1.72364e-09	2.30577e-08	ADAT2	normal
5302.8	-0.203667	0.0338694	-6.01331	1.81773e-09	2.42798e-08	SF3B3	normal
1369.4	0.342244	0.0569524	6.0093	1.86326e-09	2.48692e-08	P2RX4	normal
7558.39	-0.1893	0.0315309	-6.00364	1.92948e-09	2.57336e-08	TM9SF2	normal
5104.85	0.216339	0.0360819	5.99579	2.02504e-09	2.69587e-08	HGS	normal
9088.9	-0.175302	0.0292378	-5.99572	2.0259e-09	2.69587e-08	ZFR	normal
1714.37	-0.317274	0.0529364	-5.9935	2.05374e-09	2.73088e-08	CCSER2	normal
1635.41	0.340846	0.0568705	5.99337	2.05533e-09	2.73094e-08	PUS1	normal
3620.91	-0.258775	0.04319	-5.99155	2.07846e-09	2.75753e-08	CYB5R3	normal
10481.2	0.196423	0.0328025	5.98804	2.12382e-09	2.81561e-08	SF1	normal
16374.9	-0.154301	0.025782	-5.98484	2.16606e-09	2.86947e-08	XRCC6	normal
28812.3	0.176276	0.0294623	5.98309	2.18944e-09	2.89826e-08	MYOF	normal
945.132	-0.383845	0.0641876	-5.98005	2.23065e-09	2.95061e-08	SELENBP1	normal
848.811	0.399415	0.0668469	5.97507	2.29992e-09	3.03998e-08	SNX9	normal
3037.95	0.254803	0.0426555	5.97352	2.3219e-09	3.06675e-08	B4GALT5	normal
12727.3	0.390275	0.0653528	5.97182	2.34626e-09	3.09661e-08	CEBPB	normal
3555.82	-0.275096	0.0461113	-5.96592	2.43259e-09	3.20816e-08	PTTG1	normal
442.15	0.55858	0.0937116	5.96062	2.51278e-09	3.31145e-08	ANKRD33B	normal
3109.43	0.24969	0.0418938	5.96007	2.5213e-09	3.32021e-08	E2F4	normal
2990.51	-0.244421	0.0410475	-5.95458	2.60741e-09	3.43106e-08	NRAS	normal
1140.86	0.36308	0.0610583	5.94645	2.74019e-09	3.6031e-08	GABPB1-AS1	normal
12598.1	-0.179587	0.0302338	-5.93992	2.85153e-09	3.74673e-08	B2M	normal
3380.59	0.248692	0.0418877	5.93711	2.90095e-09	3.80884e-08	CD81	normal
8389.52	0.218597	0.0368534	5.93154	3.00103e-09	3.9257e-08	PPP1R14B	normal
877.757	-0.406663	0.0685683	-5.93078	3.01503e-09	3.94111e-08	CHST14	normal
1250.58	-0.353339	0.0596304	-5.92549	3.11364e-09	4.06401e-08	ZNF704	normal
428.091	-0.57712	0.0974169	-5.92422	3.13779e-09	4.09252e-08	CARD14	normal
418.949	0.549814	0.0928417	5.92206	3.17935e-09	4.14368e-08	L3HYPDH	normal
1147.79	-0.383012	0.0647215	-5.91785	3.26169e-09	4.24786e-08	GCNT2	normal
8502.97	0.207194	0.0350407	5.91295	3.36033e-09	4.37102e-08	SCRIB	normal
8687.06	0.172313	0.0291419	5.91291	3.36119e-09	4.37102e-08	TFDP1	normal
903.55	0.483326	0.0817882	5.90948	3.43183e-09	4.45961e-08	GJB5	normal
590.475	0.489714	0.0828885	5.90811	3.4606e-09	4.49371e-08	PXYLP1	normal
5878.94	-0.209751	0.0355201	-5.90513	3.52373e-09	4.57234e-08	DCTN1	normal
1637.9	0.334769	0.0567219	5.90193	3.59271e-09	4.65843e-08	ABL2	normal
765.011	-0.457781	0.0776619	-5.89454	3.75731e-09	4.86526e-08	SYNJ1	normal
1544.37	0.375569	0.0637149	5.89452	3.75771e-09	4.86526e-08	CHST11	normal
1413.39	-0.356837	0.0605498	-5.89328	3.78604e-09	4.89836e-08	C11orf95	normal
1218.78	-0.359384	0.0609881	-5.89268	3.79972e-09	4.91248e-08	SMAD1	normal
5202.06	-0.233568	0.0396492	-5.89086	3.84181e-09	4.96328e-08	ANLN	normal
996.64	-0.417236	0.0708721	-5.88717	3.92861e-09	5.07172e-08	CCDC186	normal
1775.99	0.303635	0.051581	5.88657	3.94293e-09	5.0865e-08	LTBP4	normal
585.224	-0.481439	0.0818464	-5.88223	4.04774e-09	5.21714e-08	HFE	normal
2226.35	0.263135	0.0447346	5.88213	4.05009e-09	5.21714e-08	TBC1D20	normal
2226.16	-0.27754	0.0472071	-5.87921	4.12237e-09	5.30639e-08	MVP	normal
1059.75	0.393922	0.067042	5.87576	4.20911e-09	5.41019e-08	SPTSSB	normal
1262.29	0.33085	0.0563524	5.8711	4.32905e-09	5.55629e-08	MRPS10	normal
1545.27	0.319123	0.0543595	5.87061	4.34202e-09	5.56891e-08	TSEN15	normal
11099.6	-0.170506	0.0290609	-5.8672	4.43208e-09	5.6762e-08	SEC61A1	normal
3953.81	0.216743	0.0369491	5.866	4.46425e-09	5.71327e-08	TCERG1	normal
7714.37	-0.195064	0.0332774	-5.86175	4.58002e-09	5.85298e-08	ARF1	normal
8467.48	0.19531	0.0333247	5.86082	4.60592e-09	5.88184e-08	MCM7	normal
2443.85	-0.257087	0.0438763	-5.85936	4.64653e-09	5.92943e-08	DCAF11	normal
1595.71	0.328125	0.0560489	5.85427	4.79116e-09	6.1096e-08	DYM	normal
1388.26	0.336906	0.0575745	5.85165	4.86719e-09	6.19763e-08	PLP2	normal
1221.74	-0.374505	0.0640065	-5.85105	4.88472e-09	6.21103e-08	ZSCAN31	normal
3039.91	0.23683	0.0404807	5.85044	4.90286e-09	6.22962e-08	TTLL4	normal
522.828	-0.541713	0.0926354	-5.8478	4.98113e-09	6.32102e-08	AC007906.2	normal
965.378	0.374095	0.0639968	5.84553	5.04949e-09	6.40216e-08	C1orf174	normal
2817.29	-0.24238	0.0414944	-5.84126	5.18081e-09	6.56396e-08	RPL36AL	normal
2819.94	-0.253384	0.0433975	-5.83868	5.26147e-09	6.6519e-08	SARAF	normal
1338.61	0.351805	0.0602876	5.83545	5.36458e-09	6.77742e-08	KLF16	normal
814.955	0.432789	0.0741859	5.83384	5.41645e-09	6.83807e-08	TGFBR1	normal
1287.36	-0.356838	0.0611784	-5.83274	5.45243e-09	6.8786e-08	PBRM1	normal
1658.67	0.311926	0.0534805	5.83252	5.45962e-09	6.88278e-08	CSNK1G3	normal
1868.96	-0.3149	0.0540242	-5.82888	5.58013e-09	7.0297e-08	ZC3HAV1	normal
9344.15	-0.180671	0.0310586	-5.8171	5.98776e-09	7.53251e-08	FKBP8	normal
1161.3	-0.431241	0.0741484	-5.81592	6.03019e-09	7.58051e-08	HSPA2	normal
2965.12	0.233041	0.0400759	5.81499	6.06388e-09	7.61746e-08	NFKBIB	normal
2580.18	0.247673	0.0425997	5.81396	6.10133e-09	7.65907e-08	OSBPL1A	normal
3286.96	0.258243	0.044426	5.8129	6.14014e-09	7.70234e-08	ZNF787	normal
1881.78	0.289595	0.0498698	5.80703	6.35893e-09	7.97114e-08	ABCC1	normal
2069.79	0.269951	0.046524	5.80239	6.53759e-09	8.18931e-08	FTSJ1	normal
465.457	0.527122	0.0908906	5.79952	6.65057e-09	8.32495e-08	CYP4F12	normal
2408.99	-0.286479	0.0494086	-5.79816	6.70448e-09	8.38652e-08	PLXNA3	normal
2117.36	0.282767	0.0487871	5.79595	6.79359e-09	8.49199e-08	SRM	normal
1169.48	0.352965	0.0609247	5.79346	6.89521e-09	8.61294e-08	ZNF692	normal
616.75	-0.490127	0.0846071	-5.79298	6.91487e-09	8.62193e-08	ARHGAP31	normal
1088.99	-0.362497	0.0625754	-5.79296	6.91548e-09	8.62193e-08	COPS4	normal
1095.11	-0.35499	0.06128	-5.79293	6.917e-09	8.62193e-08	NEMF	normal
1051.36	-0.357813	0.061808	-5.78912	7.07582e-09	8.81369e-08	NLRC5	normal
3412.58	0.275298	0.0475638	5.78798	7.12373e-09	8.86715e-08	PROSER1	normal
12589.2	-0.192087	0.0331881	-5.78782	7.13057e-09	8.86942e-08	CTNND1	normal
510.508	-0.496642	0.0858422	-5.78551	7.22907e-09	8.97306e-08	MFAP3L	normal
2699.7	0.252695	0.0437427	5.77684	7.61175e-09	9.43484e-08	ITPK1	normal
403.978	-0.570167	0.0987304	-5.77499	7.69561e-09	9.53212e-08	RAPGEF3	normal
606.659	0.507623	0.0879194	5.77373	7.75349e-09	9.59593e-08	NWD1	normal
695.189	0.436974	0.0756844	5.77363	7.75795e-09	9.59593e-08	NKX1-2	normal
3433.69	-0.2463	0.04268	-5.77086	7.88699e-09	9.74874e-08	USP5	normal
2748.37	-0.257398	0.0446085	-5.77017	7.9192e-09	9.78172e-08	KIF3B	normal
2802.8	-0.245157	0.0425052	-5.76769	8.03661e-09	9.91984e-08	FBXO3	normal
1399.93	-0.338248	0.058652	-5.76703	8.06795e-09	9.9516e-08	CPVL	normal
1717.47	-0.294832	0.0511271	-5.76665	8.08625e-09	9.96723e-08	RFX5	normal
1245.73	-0.347599	0.0602919	-5.76526	8.15311e-09	1.00427e-07	ZHX1	normal
2574.72	0.261367	0.0453671	5.76115	8.35408e-09	1.02831e-07	PPRC1	normal
4897.41	0.228158	0.0396047	5.76088	8.36757e-09	1.02925e-07	EPS8L1	normal
3595.97	0.257036	0.044622	5.76029	8.39682e-09	1.03213e-07	H1FX	normal
638.307	0.438497	0.0761544	5.758	8.51172e-09	1.04553e-07	KLHL2	normal
704.934	-0.443049	0.0769611	-5.75679	8.57304e-09	1.05233e-07	CYLD	normal
2408.69	0.255231	0.0443509	5.75481	8.67401e-09	1.06399e-07	PRELID3B	normal
1128.22	0.365635	0.0635618	5.75244	8.79637e-09	1.07826e-07	HAGHL	normal
997.027	-0.364575	0.0633898	-5.75131	8.85552e-09	1.08476e-07	ARHGEF39	normal
1851.34	0.276212	0.04806	5.74725	9.07086e-09	1.11037e-07	MRPS25	normal
16964.9	-0.174334	0.0303397	-5.74608	9.13379e-09	1.1173e-07	CAPRIN1	normal
3184.11	-0.236914	0.0412394	-5.74486	9.19973e-09	1.12459e-07	KLHDC10	normal
1237.5	0.355873	0.0619849	5.74128	9.39635e-09	1.14783e-07	AP1AR	normal
1925.95	0.302709	0.0527343	5.74026	9.45292e-09	1.15329e-07	MCRIP2	normal
5442.11	-0.211549	0.0368536	-5.74024	9.45402e-09	1.15329e-07	LMNB1	normal
2734.85	-0.259495	0.045236	-5.73647	9.66705e-09	1.17846e-07	SEC24C	normal
1553.27	-0.293443	0.0511595	-5.73585	9.70248e-09	1.18197e-07	KCTD3	normal
2087.41	-0.319828	0.0557751	-5.73423	9.79536e-09	1.19246e-07	KIF20A	normal
5639.55	0.198283	0.0345919	5.73205	9.92227e-09	1.20708e-07	STRN4	normal
1358.97	-0.323188	0.0563984	-5.73044	1.00171e-08	1.21778e-07	TOR1AIP1	normal
6258.59	0.194415	0.0339393	5.72832	1.01429e-08	1.23224e-07	NAP1L1	normal
4821.95	-0.203647	0.0355699	-5.72526	1.03276e-08	1.25295e-07	HOMER3	normal
844.25	-0.392537	0.0685676	-5.72482	1.03545e-08	1.25536e-07	GBA	normal
2849.59	0.261101	0.0456304	5.72209	1.05222e-08	1.27482e-07	RUVBL1	normal
354.594	0.576415	0.100765	5.72038	1.06287e-08	1.28684e-07	PVT1	normal
1431.41	-0.338745	0.0592239	-5.71973	1.06692e-08	1.29086e-07	MYD88	normal
7210.06	-0.188994	0.0330662	-5.71565	1.09288e-08	1.32138e-07	MCL1	normal
161958	0.33197	0.058104	5.71337	1.10758e-08	1.33732e-07	EGFR	normal
1990.36	0.2653	0.0464935	5.70618	1.15538e-08	1.39408e-07	ANKZF1	normal
652.889	0.458005	0.0802683	5.70592	1.15716e-08	1.39528e-07	SESN2	normal
3344.86	-0.219359	0.038459	-5.7037	1.17237e-08	1.41267e-07	TOP2B	normal
2789.88	-0.237568	0.041655	-5.70324	1.17553e-08	1.4155e-07	PLIN3	normal
2263.26	0.263237	0.0461861	5.69949	1.20169e-08	1.44546e-07	CHD1	normal
1453.86	0.310242	0.0544339	5.69944	1.20204e-08	1.44546e-07	PPTC7	normal
3670.78	-0.236892	0.0415729	-5.69822	1.21062e-08	1.45479e-07	VDR	normal
8044.69	0.180352	0.0316646	5.6957	1.22865e-08	1.47546e-07	NTN4	normal
3285.17	0.22615	0.0397076	5.69537	1.23103e-08	1.47732e-07	MAP1S	normal
1274.88	0.350649	0.0615689	5.69523	1.23206e-08	1.47755e-07	RRP9	normal
26536.9	-0.143522	0.0252019	-5.69488	1.2346e-08	1.47961e-07	YWHAZ	normal
639.635	0.457775	0.0804735	5.68852	1.28147e-08	1.53276e-07	PRSS12	normal
1278.21	-0.349993	0.0615263	-5.68851	1.28156e-08	1.53276e-07	EID1	normal
1065.17	0.378985	0.0666334	5.68762	1.28826e-08	1.53974e-07	AL590004.3	normal
909.29	0.397675	0.0699656	5.68387	1.31681e-08	1.57174e-07	NANOS1	normal
13118.5	-0.174771	0.0307733	-5.67929	1.35255e-08	1.61332e-07	TRIM29	normal
1840.45	-0.297454	0.0523837	-5.67836	1.3599e-08	1.62018e-07	ATPAF1	normal
3867.58	0.207531	0.0365478	5.67833	1.36013e-08	1.62018e-07	PGM1	normal
3184.81	0.222452	0.0391962	5.67535	1.38401e-08	1.64753e-07	EZH2	normal
2422.06	-0.254209	0.0448007	-5.67423	1.39316e-08	1.6573e-07	GNS	normal
2406.79	0.270533	0.0477127	5.67004	1.4276e-08	1.69713e-07	REEP4	normal
925.228	-0.39254	0.0692894	-5.66522	1.46832e-08	1.74437e-07	USF3	normal
3918.65	0.226168	0.0399267	5.66457	1.4739e-08	1.74981e-07	AMD1	normal
6858.65	0.18371	0.032432	5.66446	1.47488e-08	1.74981e-07	TBRG4	normal
1270.55	0.330629	0.0583846	5.66295	1.48788e-08	1.76406e-07	TMEM120B	normal
1409.61	0.347019	0.0613	5.66099	1.50499e-08	1.78196e-07	CD320	normal
1538.55	-0.29412	0.0519929	-5.65692	1.54115e-08	1.82356e-07	KIFC3	normal
3398.13	-0.218509	0.0386317	-5.65622	1.54746e-08	1.8298e-07	CAND1	normal
19505.1	0.168683	0.0298261	5.65554	1.55353e-08	1.83575e-07	RPS18	normal
655.444	-0.483368	0.0854797	-5.65477	1.56057e-08	1.84284e-07	PROM1	normal
17423.4	0.162836	0.0288117	5.65175	1.58819e-08	1.87296e-07	ADGRG1	normal
3483.37	0.226085	0.0400137	5.6502	1.60264e-08	1.88875e-07	MRPS5	normal
11200.5	-0.195478	0.0346063	-5.64863	1.61732e-08	1.90479e-07	HMGN2	normal
757.477	-0.441685	0.0782399	-5.64527	1.64921e-08	1.94106e-07	C9orf3	normal
7633.03	0.173611	0.03079	5.63856	1.71482e-08	2.01693e-07	LSM4	normal
1646.84	-0.320351	0.0568619	-5.63385	1.76233e-08	2.07144e-07	GLTP	normal
541.605	0.471717	0.083731	5.63372	1.76365e-08	2.07161e-07	TIPARP	normal
2971.16	0.249489	0.0442948	5.63247	1.77649e-08	2.08532e-07	PSMG3	normal
701.562	0.477119	0.0847208	5.63166	1.78481e-08	2.0937e-07	ZP3	normal
679.222	-0.438707	0.0779268	-5.62973	1.80493e-08	2.1159e-07	SUOX	normal
32684.1	-0.16275	0.0289135	-5.62886	1.8141e-08	2.12524e-07	HSPA8	normal
2199.32	0.336799	0.0598566	5.62676	1.83629e-08	2.14869e-07	EVA1A	normal
779.838	0.489956	0.0871359	5.6229	1.87779e-08	2.19405e-07	DUSP8	normal
9276.73	0.189831	0.0337723	5.62091	1.89955e-08	2.21802e-07	LRPPRC	normal
2993.78	0.240861	0.0428572	5.62008	1.90866e-08	2.22719e-07	GTPBP3	normal
689.03	-0.418516	0.0745102	-5.61689	1.94422e-08	2.2657e-07	TENT5B	normal
1881.23	-0.311957	0.0555535	-5.61544	1.96067e-08	2.28283e-07	LMO7	normal
1242.2	0.331174	0.0589764	5.61536	1.96149e-08	2.28283e-07	PDP1	normal
3594.64	0.230048	0.0409908	5.61219	1.99778e-08	2.32049e-07	PLPP2	normal
592.809	0.461296	0.0822332	5.60961	2.02779e-08	2.3538e-07	ADAP1	normal
398.751	0.584418	0.104229	5.60704	2.05815e-08	2.38748e-07	44807	normal
1632.78	0.288772	0.0515257	5.60442	2.0895e-08	2.41988e-07	MEX3C	normal
818.721	0.41609	0.0742635	5.6029	2.108e-08	2.43733e-07	LAMC2	normal
2957.1	0.258842	0.0462194	5.60028	2.14001e-08	2.47273e-07	EIF6	normal
3077.26	0.256004	0.0457206	5.59931	2.1521e-08	2.48508e-07	RYK	normal
1479.7	0.30558	0.054577	5.59905	2.15525e-08	2.4871e-07	EXOSC2	normal
2034.82	0.268406	0.0479563	5.59688	2.18243e-08	2.51682e-07	KIAA0930	normal
2005.34	-0.33706	0.0602268	-5.5965	2.18718e-08	2.52066e-07	PTCHD1	normal
4556.5	-0.211787	0.0378504	-5.59535	2.20176e-08	2.53284e-07	CCNB1	normal
1521.92	-0.291828	0.0521556	-5.59533	2.20204e-08	2.53284e-07	ATXN7L3B	normal
1410.06	0.300963	0.0537926	5.59488	2.20771e-08	2.53772e-07	AGPAT5	normal
486.52	0.534565	0.0955799	5.59285	2.23368e-08	2.56591e-07	DGAT2	normal
4723.38	0.223962	0.0400553	5.59132	2.25345e-08	2.58527e-07	PES1	normal
4344.69	0.214389	0.0384044	5.58241	2.37207e-08	2.7196e-07	TP53	normal
569.014	-0.46599	0.0834928	-5.5812	2.38867e-08	2.73686e-07	PRADC1	normal
2734.93	0.247472	0.0443445	5.58067	2.39594e-08	2.74342e-07	INSIG2	normal
2081.06	0.292763	0.0524968	5.57678	2.45005e-08	2.80175e-07	PHF21A	normal
1131.57	0.348612	0.0625591	5.57252	2.51076e-08	2.86747e-07	FOXC1	normal
4489.62	0.211043	0.0379126	5.56655	2.59826e-08	2.96168e-07	VMP1	normal
1724.37	0.299802	0.0538633	5.56599	2.6067e-08	2.9694e-07	WDR36	normal
2766.4	0.262793	0.0472465	5.56217	2.66437e-08	3.03314e-07	SLC25A29	normal
1785.44	-0.334232	0.0601027	-5.56102	2.68207e-08	3.05133e-07	LRRC14	normal
363.92	0.576364	0.103855	5.54969	2.86172e-08	3.24945e-07	STK32C	normal
1422.46	-0.312418	0.0563423	-5.54499	2.93971e-08	3.33587e-07	KIF18A	normal
5152.71	-0.228687	0.0412935	-5.53809	3.05781e-08	3.46767e-07	VCL	normal
728.373	-0.418542	0.0756133	-5.5353	3.10698e-08	3.51892e-07	YPEL3	normal
740.14	0.41615	0.0752003	5.5339	3.13196e-08	3.54495e-07	DUSP7	normal
6538.04	0.195463	0.035329	5.53265	3.15421e-08	3.56786e-07	MLLT6	normal
1250.4	0.339136	0.0613389	5.52889	3.22256e-08	3.6382e-07	FBXO46	normal
517.788	-0.467927	0.0846407	-5.52838	3.23194e-08	3.64648e-07	KIAA1211L	normal
1634.81	0.318806	0.0576827	5.52689	3.25959e-08	3.67533e-07	MLST8	normal
1378.38	0.309957	0.0561404	5.5211	3.36886e-08	3.79371e-07	ZFYVE27	normal
3939.51	-0.242554	0.0439342	-5.52084	3.37376e-08	3.79488e-07	HERPUD1	normal
2537.04	-0.241674	0.043775	-5.52082	3.37418e-08	3.79488e-07	ARPC3	normal
1601.48	-0.28514	0.0516569	-5.51988	3.39223e-08	3.81277e-07	FRY	normal
3738.04	0.215925	0.039144	5.51615	3.46501e-08	3.88963e-07	RNF216	normal
2187.27	0.267043	0.0484235	5.51473	3.49318e-08	3.91877e-07	MRPS2	normal
15709.9	-0.222271	0.0403087	-5.51421	3.50349e-08	3.92785e-07	DYNC1H1	normal
3964.97	-0.207912	0.0377121	-5.51313	3.52507e-08	3.94955e-07	SUMO3	normal
1128.13	0.33961	0.0616098	5.51227	3.54238e-08	3.96644e-07	IL18	normal
2536.98	0.244971	0.0444457	5.51168	3.55434e-08	3.97732e-07	TMCO3	normal
5112.6	0.211707	0.0384115	5.51155	3.55688e-08	3.97765e-07	FAM50A	normal
5221.94	0.202606	0.0367616	5.51135	3.56082e-08	3.97954e-07	CDC42EP4	normal
4207.28	-0.203095	0.0368662	-5.50897	3.60937e-08	4.03126e-07	MMADHC	normal
1075.89	-0.333855	0.0606652	-5.50324	3.72873e-08	4.16195e-07	PNRC1	normal
3563.09	-0.217696	0.0395602	-5.50291	3.73563e-08	4.16703e-07	MARCKSL1	normal
4267.17	0.196044	0.035635	5.50145	3.76672e-08	4.19825e-07	ANAPC5	normal
619.136	0.479814	0.0872176	5.50134	3.76909e-08	4.19825e-07	HOMER2	normal
1576.52	0.303301	0.055133	5.50127	3.77073e-08	4.19825e-07	AC073869.1	normal
1849.65	-0.266464	0.048443	-5.50055	3.78599e-08	4.2126e-07	SAR1B	normal
1352.71	0.323452	0.0588155	5.49944	3.81002e-08	4.23668e-07	ME3	normal
1501.58	-0.311946	0.056756	-5.49628	3.87897e-08	4.31051e-07	MICU1	normal
1861.88	0.275312	0.0500916	5.49617	3.88128e-08	4.31051e-07	ZC3H12A	normal
596.225	0.499486	0.0909621	5.49114	3.99337e-08	4.42945e-07	NR4A1	normal
2988.04	0.228746	0.0416694	5.48954	4.02984e-08	4.4671e-07	KAT2A	normal
5731.16	-0.21068	0.0384067	-5.48551	4.12279e-08	4.56342e-07	EFHD1	normal
502.68	-0.550776	0.100406	-5.4855	4.12298e-08	4.56342e-07	SLC25A35	normal
966.744	0.349039	0.06363	5.48544	4.12445e-08	4.56342e-07	ZNF740	normal
1607.46	0.307492	0.0560663	5.48443	4.14814e-08	4.58677e-07	SH3BP2	normal
6518.82	0.21006	0.0383021	5.4843	4.15107e-08	4.58714e-07	KRT80	normal
1040.85	-0.374745	0.0683551	-5.48232	4.19774e-08	4.63583e-07	ADGRV1	normal
3622.49	-0.229068	0.0417886	-5.4816	4.2149e-08	4.65187e-07	SRP14	normal
494.83	-0.492257	0.0898427	-5.4791	4.27504e-08	4.71531e-07	GSTZ1	normal
1551.78	-0.281544	0.0513894	-5.47865	4.28594e-08	4.7244e-07	FYTTD1	normal
3526.85	-0.233193	0.0425807	-5.4765	4.33824e-08	4.7761e-07	TEAD1	normal
3214.83	-0.249236	0.045557	-5.47085	4.47871e-08	4.92464e-07	EMC10	normal
568.655	0.44316	0.0810352	5.46873	4.53269e-08	4.98091e-07	PODXL2	normal
4822.64	-0.256206	0.0468548	-5.46807	4.54965e-08	4.99644e-07	EP300	normal
2178.68	0.257536	0.0471078	5.46696	4.57812e-08	5.0246e-07	GOPC	normal
1668.94	-0.295445	0.0540548	-5.46565	4.61214e-08	5.0588e-07	OST4	normal
3910.39	0.205118	0.0375413	5.46381	4.66024e-08	5.10524e-07	IMP4	normal
1366.15	0.303204	0.0555141	5.46175	4.71456e-08	5.16155e-07	PARP4	normal
1377.57	-0.327846	0.0600717	-5.45758	4.82665e-08	5.27775e-07	DMXL1	normal
636.66	0.414293	0.0759877	5.4521	4.97788e-08	5.43976e-07	PFKFB3	normal
698.454	-0.415215	0.0761955	-5.44933	5.056e-08	5.52173e-07	ZNF440	normal
5943.74	0.205451	0.0377062	5.44872	5.07342e-08	5.53734e-07	LAPTM4A	normal
1201.6	0.320802	0.0588927	5.44722	5.11619e-08	5.58058e-07	RPS6KA3	normal
1717.44	-0.290476	0.053347	-5.44503	5.17958e-08	5.64278e-07	BRCC3	normal
5708.76	-0.188031	0.0345442	-5.44322	5.23274e-08	5.69719e-07	SRRT	normal
590.584	0.449659	0.0826144	5.44286	5.2432e-08	5.70508e-07	RNASEH1-AS1	normal
2721.38	0.22966	0.0422224	5.43931	5.34882e-08	5.81644e-07	SERPINB6	normal
1772.81	0.284962	0.0523978	5.43843	5.37529e-08	5.84164e-07	WASH8P	normal
1782.06	-0.282101	0.0519037	-5.43508	5.47709e-08	5.94861e-07	IGBP1	normal
606.907	0.469529	0.0863919	5.43488	5.48348e-08	5.95191e-07	CTXN1	normal
2874.94	0.221164	0.0407204	5.43127	5.59537e-08	6.06964e-07	LEMD2	normal
1386.06	-0.300871	0.0554689	-5.42413	5.82378e-08	6.30969e-07	CRELD2	normal
2382.63	-0.260785	0.0481018	-5.42152	5.90935e-08	6.39068e-07	PARP14	normal
9522.47	0.182988	0.0337536	5.42128	5.91735e-08	6.39542e-07	ARGLU1	normal
730.957	0.439892	0.0811539	5.42046	5.94446e-08	6.42081e-07	SLC6A2	normal
2352.16	-0.24595	0.0454012	-5.41727	6.05164e-08	6.52862e-07	ESRP2	normal
1571.93	0.311885	0.0575777	5.41676	6.06889e-08	6.54325e-07	PDE8A	normal
470.905	0.497026	0.0917783	5.4155	6.11176e-08	6.58547e-07	DPY19L2P3	normal
1511.97	-0.280678	0.0518378	-5.41455	6.14418e-08	6.61638e-07	DNAJC3	normal
5517.93	-0.193923	0.035826	-5.41291	6.20083e-08	6.67333e-07	PTPA	normal
2827.93	0.226165	0.0418035	5.4102	6.2954e-08	6.77075e-07	FOSL2	normal
2254.95	-0.261103	0.048263	-5.41	6.30263e-08	6.77075e-07	MED16	normal
1103.62	0.364481	0.0673719	5.40999	6.30282e-08	6.77075e-07	SLITRK6	normal
1551.2	-0.280021	0.0517626	-5.40972	6.31248e-08	6.77703e-07	PAPSS1	normal
384.309	0.530749	0.0981385	5.40816	6.36763e-08	6.82796e-07	FCGBP	normal
2768.95	0.233974	0.0432971	5.40392	6.5201e-08	6.97879e-07	B4GALNT4	normal
1191.82	-0.370687	0.0686083	-5.40295	6.55548e-08	7.01243e-07	SKA2	normal
375.997	0.570185	0.105546	5.40221	6.58237e-08	7.03695e-07	MORN4	normal
1757.48	-0.316593	0.0586065	-5.40201	6.58985e-08	7.04069e-07	ATP5F1E	normal
1054.48	-0.327526	0.0606494	-5.40032	6.65207e-08	7.10289e-07	DHX29	normal
2601.96	-0.224878	0.0416719	-5.39639	6.79966e-08	7.25611e-07	PRPF38A	normal
2219.75	-0.250214	0.0463759	-5.39536	6.83861e-08	7.29328e-07	PPP1R7	normal
1068.91	-0.329876	0.061162	-5.39348	6.91069e-08	7.36572e-07	SEC24A	normal
3579.52	0.214566	0.039794	5.39193	6.97062e-08	7.42513e-07	DNAJA3	normal
1191.75	0.32728	0.0607087	5.39098	7.00754e-08	7.45998e-07	PLXND1	normal
1070.17	-0.330705	0.0613941	-5.3866	7.18043e-08	7.63554e-07	FAAH	normal
1200.3	-0.326121	0.0605432	-5.38658	7.18107e-08	7.63554e-07	PPIP5K2	normal
8536.14	0.171106	0.0317672	5.38624	7.19466e-08	7.64148e-07	INTS11	normal
829.225	-0.3633	0.0674509	-5.38614	7.19883e-08	7.64148e-07	PHLPP2	normal
952.386	0.358137	0.0664927	5.38612	7.19959e-08	7.64148e-07	ICA1	normal
4093.5	0.227027	0.0421713	5.38345	7.30705e-08	7.7509e-07	SH3GLB2	normal
926.788	0.354322	0.0658331	5.38212	7.3613e-08	7.80377e-07	ITPRIP	normal
12183	0.167435	0.0311123	5.38165	7.38066e-08	7.81962e-07	NSUN2	normal
1892.75	-0.29144	0.0541714	-5.37996	7.45008e-08	7.88845e-07	PJA2	normal
1064.91	-0.36046	0.0670263	-5.37789	7.53642e-08	7.9751e-07	CERCAM	normal
780.632	-0.397819	0.073978	-5.37753	7.55147e-08	7.98627e-07	APOL1	normal
500.248	0.506386	0.0941929	5.37605	7.61372e-08	8.04729e-07	KCNIP3	normal
1904.24	-0.285336	0.0530791	-5.37568	7.62958e-08	8.05925e-07	TMEM106B	normal
3540.53	-0.201937	0.0375819	-5.37325	7.73305e-08	8.16369e-07	SSH3	normal
529.512	0.494697	0.0920744	5.3728	7.75241e-08	8.17925e-07	IDUA	normal
1247.56	-0.316082	0.0588457	-5.37137	7.81425e-08	8.2396e-07	ALDH9A1	normal
780.372	0.387452	0.07214	5.37084	7.83724e-08	8.25893e-07	RRP7BP	normal
708.021	0.450577	0.0839289	5.36856	7.93682e-08	8.35889e-07	ZSWIM7	normal
5082.14	0.199177	0.0371076	5.36756	7.98084e-08	8.40026e-07	BRAT1	normal
1910.04	-0.261409	0.0487096	-5.36669	8.0196e-08	8.43605e-07	DHDDS	normal
2613.68	0.234437	0.0436888	5.36608	8.04683e-08	8.45967e-07	JOSD1	normal
942.474	0.373285	0.0695689	5.36568	8.06432e-08	8.47304e-07	MAK16	normal
357.152	-0.548734	0.102279	-5.36508	8.09133e-08	8.49637e-07	GNB4	normal
4276.04	-0.215813	0.040249	-5.36195	8.23275e-08	8.62954e-07	ZFAND5	normal
3463.96	-0.248796	0.0464217	-5.35947	8.34648e-08	8.74358e-07	DNAJB2	normal
437.053	0.516673	0.0964428	5.3573	8.44736e-08	8.84403e-07	GPR153	normal
6922.19	0.178679	0.0333601	5.35608	8.50471e-08	8.89881e-07	RBM39	normal
474.144	-0.496453	0.0927035	-5.35527	8.54275e-08	8.93335e-07	GBP3	normal
6878.44	0.173678	0.0324399	5.35384	8.61056e-08	8.99895e-07	DUS1L	normal
2254.21	0.551525	0.103078	5.35055	8.76894e-08	9.15888e-07	SLCO4A1	normal
2946.11	-0.250408	0.0468014	-5.35044	8.77393e-08	9.15888e-07	HMGB1P6	normal
645.341	-0.432898	0.0809677	-5.34655	8.96468e-08	9.35249e-07	ZNF480	normal
1994.68	-0.256324	0.0479521	-5.34541	9.02136e-08	9.40057e-07	C2orf68	normal
1808.07	-0.273297	0.0511286	-5.34529	9.02703e-08	9.40095e-07	DTX3L	normal
1893.66	0.276304	0.0517262	5.34166	9.20998e-08	9.58584e-07	CKS1B	normal
486.308	-0.47808	0.0895098	-5.34109	9.23914e-08	9.61055e-07	ANXA9	normal
462.117	0.496706	0.0930242	5.33953	9.31868e-08	9.6876e-07	KDM7A	normal
5180.21	0.202918	0.0380167	5.3376	9.41859e-08	9.78573e-07	UBE2H	normal
2662.01	0.229109	0.0429591	5.33319	9.65036e-08	1.00207e-06	PDLIM1	normal
2482.34	0.243806	0.0457469	5.32944	9.85136e-08	1.02234e-06	UFD1	normal
2434.2	-0.264166	0.0495814	-5.32793	9.934e-08	1.03031e-06	RNF40	normal
1205.68	-0.327358	0.0614497	-5.32725	9.97121e-08	1.03357e-06	RAPGEFL1	normal
5609.34	0.210172	0.0394566	5.32665	1.00039e-07	1.03635e-06	MAP2K2	normal
1522.36	0.3198	0.060045	5.326	1.00398e-07	1.03946e-06	PARP6	normal
977.447	-0.36004	0.0676416	-5.32275	1.02209e-07	1.05759e-06	CCDC120	normal
1956.25	0.262253	0.0492864	5.321	1.03197e-07	1.06719e-06	REPS1	normal
1587.85	0.285134	0.053592	5.32045	1.0351e-07	1.06981e-06	METTL4	normal
1134.14	-0.321984	0.0605262	-5.31974	1.03916e-07	1.073e-06	CAP2	normal
5759.04	-0.192205	0.0361308	-5.3197	1.0394e-07	1.073e-06	BANF1	normal
22953.5	-0.157495	0.0296164	-5.31782	1.05016e-07	1.08348e-06	PTPRF	normal
1625.71	-0.298197	0.0560848	-5.3169	1.05549e-07	1.08834e-06	POLR2L	normal
2845.86	-0.237247	0.0446289	-5.316	1.06071e-07	1.09309e-06	NECAB3	normal
3523.07	0.224516	0.0422684	5.31168	1.0862e-07	1.11805e-06	TAZ	normal
434.538	0.510371	0.0960927	5.31124	1.08882e-07	1.1201e-06	ULK2	normal
1979.86	-0.265431	0.0499912	-5.30955	1.09897e-07	1.12989e-06	FNBP1L	normal
10436.3	0.152476	0.0287256	5.30802	1.10824e-07	1.13876e-06	PSPH	normal
3235.12	0.209049	0.0393991	5.30592	1.12108e-07	1.15128e-06	DFFA	normal
757.009	0.390902	0.0736892	5.30473	1.12838e-07	1.15811e-06	FAM86B3P	normal
7484.83	0.166988	0.0315156	5.29859	1.16703e-07	1.19709e-06	HYOU1	normal
3089.14	-0.216332	0.0408374	-5.2974	1.17462e-07	1.20418e-06	RHPN2	normal
2875.07	-0.245293	0.0463055	-5.29727	1.17545e-07	1.20432e-06	RERE	normal
3849.66	-0.200971	0.0379402	-5.29705	1.17687e-07	1.20508e-06	LAMP2	normal
1723.64	0.27934	0.0527382	5.29672	1.17902e-07	1.20659e-06	FAR1	normal
1548.48	-0.37162	0.0701848	-5.29489	1.19091e-07	1.21805e-06	AKAP9	normal
5044.31	0.192089	0.0362836	5.2941	1.19605e-07	1.22261e-06	WARS	normal
1116.89	-0.355463	0.0671568	-5.29304	1.20301e-07	1.22901e-06	MYO9A	normal
3529.76	0.19887	0.0376089	5.28785	1.23765e-07	1.26367e-06	URI1	normal
1600.46	-0.27397	0.0518192	-5.28703	1.24317e-07	1.26858e-06	FAM98A	normal
1794.75	0.289662	0.0547952	5.28626	1.2484e-07	1.27318e-06	EPB41L4A-AS1	normal
4641.52	0.186429	0.035275	5.28501	1.25696e-07	1.28117e-06	CTNNA1	normal
2001.95	0.263178	0.0498104	5.28361	1.26666e-07	1.29032e-06	FAM49B	normal
2921.92	0.230889	0.0437146	5.28174	1.2796e-07	1.30275e-06	TMEM147	normal
2590.03	-0.287035	0.0543675	-5.27952	1.29521e-07	1.31789e-06	VPS13D	normal
6508.55	-0.171761	0.0325431	-5.27794	1.30641e-07	1.32853e-06	BACE2	normal
578.685	-0.448805	0.0850462	-5.2772	1.31174e-07	1.33318e-06	VAMP1	normal
891.643	0.348031	0.0660123	5.27222	1.34784e-07	1.36908e-06	SPATA2L	normal
1548.33	0.30148	0.0571961	5.271	1.35686e-07	1.37745e-06	RFNG	normal
5100.62	-0.200221	0.0380264	-5.26531	1.39952e-07	1.41995e-06	NCAPD2	normal
2918.81	0.227171	0.0431507	5.2646	1.40493e-07	1.42462e-06	CYTH3	normal
348.374	0.561721	0.106732	5.26289	1.41806e-07	1.43711e-06	NPIPA1	normal
2816.23	0.230045	0.0437301	5.26056	1.4362e-07	1.45466e-06	MFSD10	normal
2168.55	0.241336	0.0458803	5.26013	1.43952e-07	1.45719e-06	LPCAT2	normal
1959.88	0.263995	0.0502121	5.25759	1.45956e-07	1.47663e-06	ZDHHC9	normal
742.085	0.372465	0.0708477	5.25726	1.46217e-07	1.47844e-06	ALKBH2	normal
2603.74	0.230087	0.0437709	5.25661	1.46732e-07	1.4828e-06	DESI1	normal
2014.59	-0.251512	0.0478543	-5.25578	1.47398e-07	1.48867e-06	CGN	normal
2533.38	0.232816	0.0442989	5.25556	1.47579e-07	1.48965e-06	ANKRD27	normal
6138.69	-0.195432	0.0371959	-5.25413	1.48725e-07	1.50037e-06	QARS	normal
2972.28	0.261757	0.0498327	5.25272	1.49867e-07	1.51103e-06	ABCC5	normal
750.509	-0.383921	0.0730981	-5.25213	1.50349e-07	1.51503e-06	SUMF1	normal
6160.31	0.17588	0.03349	5.2517	1.50699e-07	1.51769e-06	ERGIC1	normal
3044.06	-0.213967	0.0407652	-5.24878	1.53111e-07	1.54111e-06	QSOX1	normal
1412.5	-0.290763	0.0553974	-5.24867	1.53199e-07	1.54112e-06	CD47	normal
8326.58	0.183735	0.0350145	5.2474	1.54259e-07	1.5509e-06	SSR4	normal
3423.67	-0.223665	0.0426268	-5.24705	1.54552e-07	1.55297e-06	RND3	normal
916.498	-0.359741	0.0686213	-5.2424	1.58499e-07	1.59172e-06	EFNA1	normal
10007.9	0.155212	0.0296477	5.2352	1.64808e-07	1.65228e-06	AZIN1	normal
525.918	-0.442613	0.0845693	-5.23374	1.66116e-07	1.66445e-06	GGT1	normal
2364.37	-0.246101	0.0470706	-5.22834	1.71037e-07	1.71279e-06	ASH1L	normal
581.446	-0.427049	0.0817066	-5.22661	1.72644e-07	1.7279e-06	TMEM19	normal
3984.27	-0.198387	0.0379729	-5.22444	1.74686e-07	1.74636e-06	GOLGA2	normal
4131.13	-0.214368	0.0410532	-5.2217	1.77285e-07	1.77135e-06	REEP5	normal
346.215	-0.569924	0.109212	-5.21851	1.80368e-07	1.80114e-06	PSG6	normal
2805.91	0.241258	0.0462368	5.21788	1.8098e-07	1.80623e-06	ZNF444	normal
2504.9	-0.226383	0.0434087	-5.21516	1.83656e-07	1.83191e-06	ARID1A	normal
5691.59	0.174473	0.0334562	5.21496	1.83853e-07	1.83284e-06	ATP13A1	normal
1053.63	0.338037	0.0648244	5.21466	1.84155e-07	1.83482e-06	APBB2	normal
2143.39	0.239607	0.045954	5.21406	1.84752e-07	1.83973e-06	DHX32	normal
7428.43	0.205452	0.0394334	5.2101	1.88741e-07	1.87841e-06	GAA	normal
3793.11	-0.197769	0.0379997	-5.20451	1.94512e-07	1.93367e-06	PDHX	normal
2386.51	-0.248726	0.0478062	-5.2028	1.96304e-07	1.95039e-06	SPAG5	normal
40540.1	-0.145422	0.027957	-5.20161	1.97565e-07	1.96181e-06	CHCHD2	normal
9192.1	0.155073	0.029819	5.20048	1.98775e-07	1.97273e-06	RIPK4	normal
6113.91	0.168492	0.0324121	5.19842	2.00989e-07	1.99358e-06	SIN3B	normal
434.858	-0.553608	0.106503	-5.19803	2.0141e-07	1.99664e-06	SETBP1	normal
[truncated: 24,444 more rows]

## Sheet: Up
baseMean	log2FoldChange	lfcSE	stat	pvalue	padj	gene_name
1829.14	2.51609	0.0582265	43.2121	0	0	ANGPTL4
1261.11	2.84937	0.0724541	39.3265	0	0	XDH
4655.95	1.14313	0.0369321	30.9522	2.37274e-210	7.00948e-207	LCN2
1340.99	2.14552	0.0702132	30.5572	4.53243e-205	1.14768e-201	KLHDC7B
1266.01	1.87705	0.0622925	30.1329	1.79949e-199	3.987e-196	GDF15
994.683	2.16862	0.0781396	27.7532	1.59602e-169	2.02068e-166	FOSL1
4322.7	1.04891	0.0384211	27.3004	4.19074e-164	4.95206e-161	CYP1A1
2451.6	1.26817	0.0474603	26.7207	2.7063e-157	2.82171e-154	TNFRSF21
2389.48	1.28809	0.0500683	25.7267	5.87884e-146	4.73647e-143	S100P
2467.14	1.4187	0.0559	25.3793	4.27396e-142	3.1565e-139	PLIN2
2969.32	1.08468	0.0434829	24.9449	2.42283e-137	1.65172e-134	GADD45A
1709.67	1.567	0.0635973	24.6395	4.77428e-134	3.13423e-131	AMIGO2
6300.66	1.05172	0.0427687	24.5908	1.58297e-133	1.00208e-130	LIF
940.561	1.86396	0.0803795	23.1895	5.80729e-119	3.11922e-116	KRT6B
2616.8	1.04249	0.0456514	22.8358	2.02082e-115	1.0535e-112	JAG1
1723.7	1.25693	0.0555369	22.6323	2.08499e-113	1.02657e-110	FHL2
1058.89	1.7678	0.0784245	22.5415	1.62784e-112	7.59302e-110	RASA3
2733.75	1.13231	0.0504852	22.4285	2.07388e-111	9.42552e-109	KCNG1
2303.72	1.02525	0.0480463	21.3387	4.96352e-101	2.14581e-98	SPRY2
1194.4	1.27294	0.0615457	20.6828	4.9518e-95	1.95046e-92	SERPINB7
639.647	1.64458	0.0822005	20.0069	4.79514e-89	1.66655e-86	MILR1
347.779	2.54623	0.12863	19.795	3.2872e-87	1.05937e-84	TCN1
378.952	2.43454	0.124381	19.5733	2.61039e-85	8.1174e-83	AREG
347.286	2.2564	0.11756	19.1936	4.18951e-82	1.19773e-79	COL13A1
675.747	1.63625	0.085786	19.0736	4.18598e-81	1.10741e-78	KLF4
809.081	1.37083	0.0751958	18.2301	2.97566e-74	7.22515e-72	ITGA2
38468.2	1.5654	0.0866484	18.0661	5.89214e-73	1.33895e-70	AKR1B1
477.127	1.69198	0.0954163	17.7326	2.34879e-70	4.95623e-68	PLIN4
909.14	1.3262	0.0750994	17.6593	8.63133e-70	1.73853e-67	DKK1
908.37	1.24732	0.074116	16.8293	1.48897e-63	2.61307e-61	SORBS1
880.917	1.10902	0.069873	15.8719	9.92161e-57	1.52922e-54	DLGAP1-AS2
1404.36	1.01378	0.0650939	15.5742	1.09042e-54	1.62418e-52	LAMB3
950.425	1.12693	0.0726085	15.5207	2.51277e-54	3.68089e-52	CDKN1A
1915.95	1.63315	0.107163	15.2399	1.92201e-52	2.72541e-50	ATP2B4
730.139	1.12293	0.0739966	15.1754	5.14807e-52	7.24203e-50	SMOX
173.573	2.95438	0.195065	15.1456	8.10228e-52	1.12198e-49	LGALS7B
786.048	1.31801	0.0885126	14.8906	3.79077e-50	5.05199e-48	PALMD
820.475	1.06883	0.0720996	14.8243	1.0202e-49	1.32964e-47	RNF165
110.062	4.48012	0.309009	14.4983	1.24126e-47	1.53856e-45	KCNK13
623.917	1.20252	0.0839424	14.3255	1.51572e-46	1.84014e-44	CSF1
223.453	1.99337	0.142771	13.962	2.65758e-44	3.0588e-42	CXCL1
660.278	1.29929	0.0944989	13.7493	5.14542e-43	5.56114e-41	LARP6
4828.38	1.15033	0.0867823	13.2553	4.20332e-40	4.1391e-38	UPP1
138.376	2.43203	0.187791	12.9508	2.32646e-38	2.10391e-36	PDK4
250.58	1.7766	0.137248	12.9444	2.52589e-38	2.26118e-36	HBEGF
653.837	1.25895	0.099677	12.6303	1.4368e-36	1.14203e-34	PNLIPRP3
670.794	1.11301	0.0911809	12.2066	2.86676e-34	2.13501e-32	HTRA1
294.379	1.42364	0.117814	12.0838	1.28649e-33	9.26956e-32	ROBO3
218.022	1.62746	0.135352	12.024	2.65836e-33	1.90767e-31	SLC37A2
105.425	2.7071	0.226236	11.9658	5.36603e-33	3.78936e-31	SERPINE2
665.563	1.06741	0.0898343	11.8819	1.46912e-32	1.02118e-30	AKR1C3
95.2525	2.74553	0.232611	11.8031	3.76245e-32	2.5454e-30	ACSBG1
229.744	1.54082	0.133134	11.5735	5.61391e-31	3.67183e-29	PTPRH
151.933	2.1004	0.183425	11.451	2.3241e-30	1.49799e-28	CXCL8
109.748	2.48255	0.22008	11.2802	1.64325e-29	1.00437e-27	ARL14EPL
344.677	1.16372	0.104379	11.149	7.24107e-29	4.30698e-27	SHANK3
100.057	2.36662	0.217973	10.8574	1.83899e-27	1.02182e-25	NOG
178.53	1.57931	0.148047	10.6677	1.44223e-26	7.58562e-25	C13orf46
191.368	1.62786	0.154892	10.5096	7.7992e-26	3.89411e-24	ROS1
346.656	1.09163	0.105372	10.3598	3.77894e-25	1.83512e-23	NETO2
111.598	2.04012	0.197678	10.3204	5.69581e-25	2.74343e-23	CPNE7
74.5007	3.02464	0.293359	10.3104	6.32409e-25	3.03779e-23	IL1RL1
281.166	1.26627	0.124155	10.1991	2.00145e-24	9.41001e-23	SLC43A1
418.167	1.02021	0.101523	10.0491	9.27322e-24	4.21456e-22	ETV5
358.006	1.05164	0.105436	9.97423	1.97635e-23	8.84617e-22	SMOC1
4811.43	1.22253	0.124306	9.83486	7.96748e-23	3.44448e-21	AKR1C2
359.646	1.10554	0.11267	9.81216	9.98124e-23	4.27337e-21	SYNE3
340.738	1.00387	0.104534	9.60335	7.73875e-22	3.16788e-20	EGFL7
295.683	1.18766	0.123927	9.58357	9.37461e-22	3.79372e-20	GPAT3
128.242	1.71116	0.180525	9.47884	2.57125e-21	1.00166e-19	CLGN
345.908	1.03385	0.109208	9.46675	2.88695e-21	1.12218e-19	FGFRL1
176.773	1.36149	0.14799	9.19987	3.58371e-20	1.30434e-18	INHBE
92.0447	2.28851	0.250279	9.14386	6.02604e-20	2.15346e-18	MYH15
134.327	1.61322	0.179621	8.98124	2.67744e-19	9.14404e-18	PALD1
85.5654	2.07081	0.230993	8.9648	3.10839e-19	1.05751e-17	FGF21
95.7188	1.98495	0.224019	8.86061	7.95807e-19	2.59296e-17	GLB1L2
205.913	1.22093	0.138471	8.81724	1.17321e-18	3.78781e-17	HES7
90.9626	2.01762	0.228885	8.81498	1.19706e-18	3.85079e-17	PPP1R14C
82.7726	2.12531	0.241165	8.8127	1.22166e-18	3.9157e-17	TGM2
143.301	1.58419	0.180225	8.79004	1.49506e-18	4.76616e-17	MAP1B
297.709	1.04015	0.119688	8.69048	3.60899e-18	1.11639e-16	MDFI
322.187	1.07779	0.124138	8.68216	3.88339e-18	1.19585e-16	AC008014.1
129.675	1.53427	0.176986	8.66889	4.36369e-18	1.34049e-16	KPNA7
42.8691	3.67863	0.424899	8.65764	4.81614e-18	1.47437e-16	FYB1
163.205	1.40998	0.165251	8.53233	1.43431e-17	4.21612e-16	PAQR5
251.081	1.11785	0.132464	8.43891	3.20302e-17	9.17182e-16	ANK1
90.4468	1.8881	0.225212	8.38368	5.12963e-17	1.44322e-15	ALDH3A1
88.1955	1.82385	0.219719	8.30084	1.03376e-16	2.86752e-15	DUSP6
221.615	1.10433	0.13306	8.29951	1.04544e-16	2.89086e-15	DAPP1
219.814	1.08375	0.131621	8.23387	1.81262e-16	4.89766e-15	PCED1B
73.5343	2.07048	0.253844	8.15651	3.44855e-16	9.09607e-15	ZBED2
52.8298	2.63742	0.326126	8.08712	6.1094e-16	1.57168e-14	EPGN
52.3969	2.44659	0.302871	8.078	6.58352e-16	1.68388e-14	ROBO4
129.387	1.5775	0.196544	8.02618	1.00555e-15	2.53173e-14	ACOXL
207.941	1.10942	0.145592	7.62004	2.5359e-14	5.65393e-13	P2RX7
99.715	1.57542	0.207325	7.5988	2.98885e-14	6.61389e-13	TNFRSF11B
3530.22	1.02469	0.135686	7.55193	4.28844e-14	9.30387e-13	AKR1C1
66.8579	1.93272	0.257891	7.49432	6.66447e-14	1.42666e-12	AC009093.4
116.033	1.34992	0.18216	7.41064	1.25693e-13	2.61799e-12	GCOM1
113.154	1.36391	0.189421	7.20042	6.0027e-13	1.18082e-11	RGS16
142.221	1.24364	0.173616	7.16316	7.88393e-13	1.53902e-11	GFPT2
179.841	1.04721	0.146624	7.14213	9.18957e-13	1.78602e-11	TOX2
63.4653	1.96479	0.279456	7.03077	2.05392e-12	3.86473e-11	KRT6A
143.854	1.13743	0.161866	7.02698	2.11059e-12	3.96715e-11	LTBP2
70.1839	1.65377	0.236355	6.99698	2.61538e-12	4.88489e-11	GAREM2
153.105	1.08714	0.156308	6.95513	3.52234e-12	6.43643e-11	C1orf226
145.889	1.14182	0.165429	6.90215	5.12224e-12	9.2456e-11	AZIN2
31.8998	3.14378	0.457065	6.8782	6.06126e-12	1.08631e-10	KRT16P2
177.45	1.04096	0.152402	6.83035	8.47083e-12	1.48954e-10	KRT16P6
85.0999	1.5448	0.22811	6.77216	1.2687e-11	2.18751e-10	AP002884.1
153.082	1.06835	0.158223	6.75216	1.45656e-11	2.49445e-10	UCHL1
76.0946	1.51785	0.236958	6.40554	1.49836e-10	2.30943e-09	DEFB1
28.7423	2.66689	0.417895	6.38172	1.75111e-10	2.67995e-09	HYAL4
37.1786	2.19981	0.349652	6.29142	3.14575e-10	4.66208e-09	HKDC1
101.168	1.32906	0.212399	6.25738	3.91492e-10	5.73487e-09	LINC02185
78.3326	1.41609	0.228461	6.19838	5.70483e-10	8.14156e-09	SLC22A18AS
23.5222	5.55735	0.904035	6.14728	7.88231e-10	1.10972e-08	CYP2AB1P
103.723	1.21606	0.202805	5.99622	2.01965e-09	2.6916e-08	FRMPD1
30.7927	2.59927	0.442302	5.87669	4.18557e-09	5.38383e-08	DNASE1L3
100.038	1.16351	0.198847	5.85126	4.87859e-09	6.20768e-08	EHD3
114.92	1.09409	0.187095	5.84777	4.98193e-09	6.32102e-08	PICART1
51.0471	1.58725	0.283236	5.60398	2.09489e-08	2.42375e-07	RHBDL3
142.877	1.03943	0.18575	5.59588	2.19503e-08	2.52806e-07	TGFBI
20.8135	2.90478	0.521406	5.57106	2.532e-08	2.88987e-07	DHRS9
28.7371	2.39613	0.430399	5.56724	2.58803e-08	2.95192e-07	KRT75
67.168	1.37454	0.248221	5.53756	3.0671e-08	3.47598e-07	LINC00284
118.757	1.07487	0.196905	5.45883	4.79289e-08	5.24408e-07	OLFML3
105.908	1.07137	0.198091	5.40847	6.35649e-08	6.82014e-07	PCDH8
39.5048	1.69615	0.326453	5.19571	2.03936e-07	2.01943e-06	LNCAROD
41.0998	1.61678	0.31542	5.1258	2.96273e-07	2.86338e-06	SLAMF7
16.2643	3.16606	0.618145	5.12187	3.02528e-07	2.9187e-06	BGN
43.9735	1.54275	0.304907	5.05972	4.19863e-07	3.97122e-06	CAPN14
88.0516	1.02529	0.20335	5.04201	4.60671e-07	4.32489e-06	RAB3B
15.3744	3.07071	0.613046	5.00893	5.47323e-07	5.05803e-06	SPRR1B
35.2769	1.69207	0.341647	4.9527	7.31916e-07	6.61224e-06	U62317.1
67.2451	1.22436	0.249111	4.91491	8.88253e-07	7.90375e-06	ZNF295-AS1
63.3407	1.27716	0.261325	4.88723	1.02265e-06	9.0047e-06	C5orf46
56.1044	1.32687	0.272942	4.86135	1.16586e-06	1.01697e-05	MYZAP
12.487	3.83662	0.789616	4.85884	1.18075e-06	1.02794e-05	ADCYAP1
98.4306	1.02714	0.211922	4.84679	1.25478e-06	1.08657e-05	LAMA3
58.2802	1.28323	0.266849	4.80882	1.51824e-06	1.29565e-05	FLG-AS1
59.5283	1.17611	0.247203	4.75765	1.95857e-06	1.6414e-05	SP8
56.6243	1.30123	0.274788	4.73538	2.18646e-06	1.81863e-05	GALNT12
21.4446	2.09645	0.445681	4.70392	2.5521e-06	2.08687e-05	NMRAL2P
46.0011	1.37224	0.292429	4.69258	2.69779e-06	2.19551e-05	MEIS3
45.2646	1.5059	0.321524	4.68364	2.8182e-06	2.28407e-05	DNAH10OS
34.5772	1.6247	0.35342	4.59709	4.28426e-06	3.36309e-05	NPW
25.816	1.7637	0.393218	4.48531	7.28069e-06	5.46591e-05	MATN3
28.9689	1.64698	0.372423	4.42235	9.76354e-06	7.12762e-05	WFDC21P
16.3381	2.52735	0.573039	4.41043	1.03166e-05	7.46066e-05	BMP6
64.6805	1.03875	0.237389	4.37572	1.21032e-05	8.61562e-05	GAD1
57.0341	1.30795	0.301031	4.34489	1.39343e-05	9.80879e-05	GREM1
46.793	1.33977	0.313642	4.27163	1.94046e-05	0.000133114	AC108058.1
240.91	1.49788	0.351903	4.2565	2.0765e-05	0.000141616	DMBT1
53.8942	1.17649	0.276838	4.24973	2.14024e-05	0.000145515	AL137785.1
67.9789	1.0416	0.245312	4.246	2.17617e-05	0.000147731	IRAK2
35.541	1.60541	0.381429	4.20894	2.56573e-05	0.000171484	AC233968.1
37.2591	1.36557	0.324625	4.20662	2.59224e-05	0.000172995	C2orf70
14.9675	2.24368	0.54682	4.10315	4.07571e-05	0.000262412	PLEKHG1
14.0795	2.37502	0.581525	4.08412	4.42436e-05	0.000282499	CCDC63
27.7488	1.60809	0.394021	4.08122	4.47993e-05	0.000285842	KLF15
26.8414	1.60796	0.396743	4.05292	5.05834e-05	0.000319299	SLC47A1
11.2822	2.74064	0.679834	4.03133	5.54626e-05	0.000347499	PRPH
18.658	1.9909	0.494628	4.02504	5.69653e-05	0.000355657	GIPC3
28.5919	1.53041	0.382336	4.00277	6.26041e-05	0.00038745	GCNT3
48.3695	1.11615	0.279578	3.99228	6.5442e-05	0.000403745	AC010616.1
36.6356	1.54792	0.390319	3.96579	7.31542e-05	0.000445434	BOLA2B
50.0807	1.09265	0.275933	3.95983	7.50045e-05	0.000455137	RASL11B
40.1778	1.23378	0.31348	3.93575	8.29374e-05	0.000499004	LRRC31
25.3152	1.57819	0.401114	3.93451	8.33659e-05	0.000501072	STAT4
18.7248	1.99114	0.506596	3.93044	8.47901e-05	0.000508425	MAOA
21.2272	1.80553	0.46027	3.92275	8.75426e-05	0.00052316	APCDD1L-DT
15.8765	2.06082	0.527914	3.90371	9.47312e-05	0.000559704	TMEM255B
11.638	2.44836	0.635939	3.84999	0.00011812	0.000684659	KIAA1755
47.4101	1.06562	0.276914	3.84819	0.000118994	0.000689047	NMNAT2
31.7239	1.4735	0.382951	3.84774	0.000119214	0.000690093	MMP2
43.8129	1.11568	0.292231	3.81778	0.000134658	0.000769445	KCNJ4
48.7686	1.10097	0.289045	3.80899	0.000139535	0.000795513	BX640514.2
43.4774	1.11987	0.297666	3.76216	0.000168453	0.000942201	MYCL
22.2614	1.65142	0.439066	3.76121	0.000169092	0.000944284	ST8SIA6
19.4558	1.84742	0.492154	3.75374	0.000174218	0.000971072	PLAT
15.473	1.98932	0.530893	3.74711	0.000178883	0.000995509	SLCO2A1
18.9108	1.72802	0.462653	3.73502	0.000187699	0.00103838	ART3
7.5997	3.85215	1.03298	3.72915	0.000192128		AC021218.1
22.5339	1.71577	0.460174	3.72853	0.000192601	0.00106119	GLP2R
27.9777	1.36562	0.366554	3.72557	0.000194874	0.00107072	FOXI3
29.0429	1.35758	0.366645	3.70271	0.000213306	0.00115552	BTBD19
35.8668	1.26588	0.343037	3.69022	0.000224062	0.00120857	AC133785.1
43.1087	1.08264	0.296755	3.64824	0.00026404	0.00139788	FHL1
26.7058	1.36196	0.376611	3.61636	0.000298771	0.00155972	TUBB2B
13.845	2.00675	0.557014	3.6027	0.000314935	0.00163127	AC024940.1
48.9621	1.03885	0.29446	3.52796	0.000418771	0.00210454	AC009229.4
29.5958	1.24199	0.356468	3.48415	0.000493712	0.0024417	HRNR
34.6062	1.27063	0.365649	3.475	0.000510859	0.00251737	PGBD5
18.5385	1.66814	0.481269	3.46612	0.000528031	0.0025919	DUSP9
39.8776	1.09943	0.317854	3.45891	0.000542358	0.00265341	KLK7
23.7872	1.40082	0.40533	3.456	0.000548254	0.00267856	LRAT
35.8512	1.1211	0.32449	3.45497	0.000550356	0.00268661	SH2D2A
44.0228	1.01069	0.296207	3.41213	0.000644583	0.00309543	CCNA1
39.1947	1.18705	0.35026	3.38905	0.000701345	0.00334536	RELN
20.2436	1.51897	0.451429	3.36481	0.000765969	0.00362611	AC025031.5
13.8126	1.90085	0.565874	3.35913	0.000781883	0.00369472	CST7
28.0906	1.25854	0.375966	3.34749	0.000815474	0.00383504	OR2A20P
18.3623	1.64625	0.493262	3.33748	0.000845418	0.00396115	SRPX
9.21945	2.59601	0.77848	3.33472	0.000853862		HOXB9
4.38957	4.59167	1.39813	3.28414	0.00102295		AC011352.1
10.5058	2.12622	0.666324	3.19098	0.00141793	0.00627538	WFDC2
22.6518	1.30592	0.409535	3.18878	0.00142875	0.00631537	LPO
10.5854	1.99597	0.626348	3.18667	0.00143919	0.00635642	NOS3
24.1526	1.29544	0.411516	3.14796	0.00164411	0.00715139	AC009229.3
12.4235	1.79305	0.570465	3.14313	0.00167151	0.00725274	AL359834.1
16.3168	1.59372	0.50979	3.12624	0.00177059	0.00761925	EFCC1
18.4322	1.4755	0.47597	3.09999	0.00193527	0.00822685	TRBV30
24.6083	1.18684	0.382943	3.09926	0.00194006	0.00824446	SLC1A7
24.2366	1.24781	0.402901	3.09706	0.00195451	0.00829195	PLA2G2F
16.0379	1.55306	0.501777	3.09512	0.00196734	0.00834036	REN
22.9063	1.27755	0.41335	3.09071	0.00199677	0.00844696	AL391427.1
26.4687	1.20428	0.390399	3.08473	0.00203735	0.00859809	SLC45A1
12.8622	1.95839	0.636928	3.07474	0.00210687	0.00885355	LGALS7
9.85095	2.02564	0.659999	3.06916	0.00214663		LURAP1L-AS1
6.43721	2.77702	0.907397	3.06042	0.00221026		AC011352.3
36.935	1.01938	0.333681	3.05497	0.00225086	0.00936976	CES1P1
25.4909	1.20905	0.397125	3.04452	0.00233055	0.00967198	ECM2
6.88481	2.59741	0.857754	3.02815	0.00246052		MMP28
23.0393	1.19537	0.395353	3.02354	0.00249836	0.0102841	AC018682.1
8.22483	2.20918	0.732047	3.01781	0.00254606		AC018931.1
11.5301	1.9112	0.635618	3.00684	0.00263982	0.0107913	TACR1
11.5581	1.77379	0.59083	3.0022	0.00268039	0.0109319	TIGD4
10.6525	2.01449	0.673496	2.9911	0.00277973	0.0113032	PCED1B-AS1
12.4231	1.68483	0.563848	2.98809	0.00280726	0.0113969	PRTFDC1
25.0497	1.13784	0.384025	2.96294	0.00304719	0.0122447	SYTL5
22.0998	1.29771	0.4382	2.96145	0.00306194	0.0122928	AL031846.1
5.2971	3.29433	1.12629	2.92494	0.00344521		LINC01204
30.2815	1.03442	0.355818	2.90716	0.00364722	0.0143437	ADCY4
13.9945	1.53942	0.534367	2.88083	0.00396633	0.0154275	RGMB-AS1
14.3256	2.95199	1.02511	2.87968	0.00398075	0.0154768	CNTNAP3C
8.37719	2.26894	0.795985	2.85049	0.00436525		KRT16P1
21.0501	1.20375	0.422308	2.85041	0.00436635	0.0168101	NRIP3
16.1341	1.41232	0.49676	2.84307	0.00446816	0.0171018	AL032819.2
5.5724	2.94274	1.04396	2.81883	0.00481983		PRSS1
7.90561	2.12274	0.754463	2.81358	0.00489934		TSLP
6.69129	2.28911	0.818152	2.79791	0.00514349		AC108673.3
8.47605	2.10263	0.753487	2.79054	0.00526206		NLRP1
24.1792	1.23227	0.441932	2.78836	0.00529757	0.0198184	KRT83
4.2665	3.5821	1.28706	2.78317	0.00538307		LINC01564
25.9438	1.07533	0.386577	2.78166	0.00540811	0.0201808	PANX2
19.7297	1.24904	0.449592	2.77816	0.00546679	0.0203697	AC116407.4
9.51526	1.81752	0.656128	2.77007	0.00560437		NECAB2
6.94981	2.34001	0.846938	2.76291	0.00572892		OR2A9P
16.3925	1.3033	0.474205	2.74838	0.00598907	0.022015	AL034417.2
4.04844	3.51857	1.2831	2.74223	0.00610238		AC116021.1
4.31496	3.62482	1.32748	2.73059	0.00632202		AL136146.2
19.2042	1.18973	0.437068	2.72206	0.0064876	0.0235641	SERPINE1
18.8927	1.21057	0.447589	2.70464	0.00683778	0.0247144	PKP1
19.9251	1.1942	0.442099	2.7012	0.00690896	0.0249158	ARL14
24.1094	1.10639	0.4105	2.69524	0.0070339	0.0252943	AC036176.1
5.50675	2.53128	0.943138	2.68389	0.00727716		LINC02240
22.8199	1.11435	0.415329	2.68305	0.00729537	0.0260864	AC133528.1
20.4848	1.25268	0.467536	2.67932	0.00737715	0.0263485	PRRT4
20.0268	1.20695	0.450514	2.67904	0.00738327	0.0263635	AL445222.1
6.02879	2.38535	0.890983	2.67721	0.00742374		LGR6
17.2007	1.40316	0.525482	2.67023	0.00757994	0.0269788	RBMS2P1
11.4052	1.528	0.575478	2.65519	0.00792642	0.0280879	AC092614.1
18.6955	1.29324	0.487085	2.65507	0.00792924	0.0280923	PGF
11.9384	1.6066	0.605311	2.65417	0.0079503	0.02815	TMEM238L
4.40581	2.98655	1.1305	2.6418	0.0082466		AL596223.1
13.8028	1.51842	0.575114	2.6402	0.0082856	0.0291857	AC110373.1
2.99121	4.0212	1.52322	2.63993	0.00829231		TUBB2BP1
4.91651	2.70342	1.0291	2.62696	0.00861504		AL158064.1
4.83601	2.69297	1.02671	2.62291	0.00871815		OR7E39P
2.84905	3.94396	1.50696	2.61717	0.00886626		AC008474.1
5.87877	2.3155	0.885006	2.61637	0.008887		AL132765.2
11.3352	1.5233	0.584256	2.60724	0.00912752	0.0316419	ACOX2
12.4357	1.47959	0.56796	2.60509	0.00918505	0.0318041	FOXF2
19.9673	1.1381	0.440351	2.58453	0.00975124	0.0334296	FFAR4
7.96372	1.94606	0.756567	2.57222	0.0101049		SYT14
6.18587	2.14496	0.835141	2.56838	0.0102175		CAMKV
9.48177	1.77633	0.692447	2.5653	0.0103087		AC104461.1
12.0104	1.43058	0.559928	2.55494	0.0106206	0.0359599	LINC02320
10.3059	1.68263	0.660214	2.54861	0.0108152	0.0364379	LINC01191
4.66344	2.63294	1.034	2.54636	0.0108854		AC020910.6
11.5668	1.65347	0.64961	2.54533	0.0109175	0.0366992	AL162731.1
17.5208	1.17434	0.461482	2.54472	0.0109365	0.0367346	SCEL
9.09682	1.84799	0.729078	2.5347	0.0112543		PLA2G4E
11.5376	1.45613	0.57488	2.53294	0.0113111	0.037686	AC022272.1
11.5898	1.45446	0.582593	2.49652	0.0125418	0.0411141	AC005256.1
7.06842	1.91934	0.771324	2.48837	0.012833		KLK1
17.7366	1.13174	0.455173	2.48641	0.012904	0.0421611	RFLNB
17.4772	1.17218	0.471953	2.48368	0.0130031	0.0424302	FHIT
12.3516	1.48075	0.597437	2.4785	0.0131934	0.0429799	FOXB1
16.026	1.18449	0.480621	2.46449	0.0137207	0.0443551	AC137936.2
11.9022	1.39853	0.568758	2.45892	0.0139356	0.0449269	AL354892.3
10.0284	1.51621	0.617611	2.45496	0.0140899		FNDC8
23.7302	1.02565	0.418352	2.45165	0.0142202	0.0457115	AC113346.1
5.5284	2.22987	0.909619	2.45143	0.0142289		AC005050.1
4.00764	2.87683	1.17438	2.44966	0.0142993		AL078590.3
6.40509	1.96711	0.805468	2.44219	0.0145985		LINC01932
8.02634	1.80415	0.740718	2.43568	0.0148638		AC119044.1
2.52774	3.75364	1.54211	2.4341	0.0149289		IL6
8.74383	1.64096	0.676396	2.42603	0.015265		ATP5MFP4
3.56814	3.30246	1.36481	2.41972	0.0155325		AL513304.1
19.6939	1.0181	0.422086	2.41207	0.0158621	0.049992	AC079906.1
7.09068	1.93751	0.804003	2.40983	0.0159598		AKR1C7P
13.325	1.27164	0.530079	2.39896	0.0164415	0.0515615	AL138820.1
4.03669	2.85737	1.19357	2.39396	0.0166674		44624
13.0972	1.38503	0.579965	2.38813	0.0169341	0.0529192	GPAT2
3.37905	3.23305	1.36057	2.37625	0.0174895		XIAP-AS1
4.89645	2.31386	0.980456	2.35999	0.0182755		LINC00942
7.19756	1.78284	0.757327	2.35412	0.0185668		CYP4F24P
2.50006	3.73982	1.59044	2.35143	0.0187015		RPS4XP16
7.03728	1.73417	0.742249	2.33637	0.0194721		AC010967.1
11.4211	1.45062	0.621278	2.3349	0.0195485	0.0597204	ASIP
12.8579	1.27372	0.547186	2.32776	0.0199247	0.0606812	PLGLB1
4.73331	2.26616	0.974059	2.32652	0.0199911		OBP2B
5.69495	1.99465	0.859637	2.32033	0.0203228		SHC2
6.80632	1.87533	0.809202	2.31751	0.020476		HMX3
16.8653	1.19867	0.517581	2.3159	0.0205636	0.0623845	PGLYRP3
2.35306	3.64379	1.57788	2.3093	0.020927		AC104454.2
13.6932	1.24258	0.539899	2.3015	0.0213633	0.0644207	GUCA1B
3.1773	3.1543	1.37324	2.29698	0.0216199		AL136442.1
9.66747	1.44606	0.629745	2.29626	0.0216612		ACSM6
9.38616	1.51845	0.661999	2.29374	0.0218056		P3H3
12.8016	1.33889	0.584332	2.29131	0.0219455	0.0659517	AC002401.4
11.8941	1.2979	0.56805	2.28484	0.0223224	0.0668351	LCK
2.33337	3.63904	1.59641	2.27951	0.0226367		AC090519.2
6.57034	1.78859	0.784751	2.27918	0.0226561		AADACL3
4.94903	2.31897	1.01873	2.27635	0.0228253		AL591742.2
3.32638	3.19752	1.40582	2.27449	0.0229365		KRTAP2-4
5.69586	2.02141	0.888994	2.27382	0.0229767		AC015959.1
8.68571	3.03079	1.33439	2.27129	0.0231293		NOX5
17.9354	1.0388	0.458559	2.26537	0.02349	0.0696837	ABO
9.68334	1.44704	0.64102	2.2574	0.0239834		AL035458.2
3.98091	2.84343	1.25963	2.25735	0.0239859		LINC01356
4.15321	2.44957	1.09008	2.24714	0.0246309		AL035693.1
6.04547	1.87046	0.832552	2.24666	0.024662		AL136418.1
17.5671	1.0553	0.470414	2.24333	0.0248752	0.0731443	HPCAL4
15.4936	1.11995	0.499889	2.2404	0.025065	0.0736291	AC084117.1
2.34839	3.64037	1.62518	2.23997	0.0250928		LINC01767
2.20561	3.5392	1.58933	2.22684	0.0259577		GLP1R
6.14947	1.9063	0.857764	2.22241	0.0262556		HIST1H3I
4.71081	2.24092	1.00976	2.21926	0.0264691		AC079385.1
16.118	1.07876	0.48692	2.21548	0.0267274	0.0774723	EREG
4.7693	2.25205	1.01666	2.21514	0.0267503		HBQ1
5.04556	2.04547	0.924281	2.21303	0.0268953		AC009093.6
8.31324	1.57611	0.71324	2.20979	0.02712		AC090505.1
3.54975	2.64385	1.19897	2.20511	0.0274467		AC092295.1
2.99506	3.04587	1.38602	2.19757	0.0279801		MIR548V
3.06841	3.05323	1.38938	2.19756	0.0279807		AC211433.2
16.9211	1.08563	0.495977	2.18886	0.0286068	0.0817925	KRTAP5-1
3.01702	3.03298	1.38674	2.18713	0.028733		AC007326.1
3.49129	2.63688	1.2057	2.18701	0.0287414		ST6GALNAC3
4.97374	2.05564	0.945581	2.17395	0.0297092		FAM25C
6.91723	1.67719	0.772804	2.17027	0.0299865		ASCL5
4.00825	2.37327	1.09483	2.1677	0.0301815		AL365356.5
13.7305	1.16183	0.537167	2.16289	0.0305498	0.0862666	AC004232.3
11.3517	1.21973	0.56445	2.16091	0.0307025	0.0865873	AL590762.4
3.51815	2.66299	1.23504	2.15619	0.0310686		AC092135.2
8.04513	1.49048	0.694226	2.14697	0.0317959		ITPK1-AS1
4.34305	2.12097	0.989359	2.14378	0.0320508		AL136452.1
2.17122	3.52632	1.64499	2.14367	0.032059		AC010401.1
7.11932	1.76101	0.822041	2.14224	0.0321743		CNN2P9
16.1269	1.00926	0.471174	2.14202	0.0321921	0.0900861	HMGA1P4
5.47296	1.95517	0.915454	2.13574	0.0327008		IGFN1
11.3769	1.22293	0.573026	2.13417	0.0328291	0.0915075	TNF
2.8388	2.95486	1.38599	2.13196	0.0330104		SNORA16B
3.54726	2.65984	1.24778	2.13166	0.0330347		TEKT3
2.89794	2.98223	1.40259	2.12623	0.0334841		LINC02251
5.0369	2.0824	0.979572	2.12582	0.033518		P2RX6
2.87169	2.94921	1.39172	2.11911	0.0340812		LINC01394
14.3423	1.09234	0.516037	2.11678	0.0342783	0.0946686	ERVE-1
4.38666	2.13205	1.00774	2.11568	0.0343724		PCOLCE2
3.8319	2.29843	1.08665	2.11514	0.0344178		AL136982.3
2.03154	3.41038	1.61611	2.11024	0.0348374		INGX
5.80452	1.80458	0.855837	2.10856	0.0349826		SPATA3-AS1
3.39581	2.55354	1.21233	2.10631	0.0351771		AL049870.3
14.2006	1.08255	0.515368	2.10053	0.0356824	0.0977392	WNT8B
3.33796	2.544	1.21435	2.09494	0.0361761		AC008395.1
3.9911	2.3596	1.12638	2.09485	0.0361843		MMP1
4.33092	2.13768	1.02209	2.09148	0.0364848		AC130895.1
6.18606	1.70792	0.817015	2.09044	0.0365779		CCL20
9.64333	1.31524	0.629287	2.09004	0.0366139		AC010201.2
8.71019	1.35223	0.648407	2.08547	0.0370268		MRAP
11.1946	1.18688	0.569279	2.08488	0.0370798	0.100649	BIRC6-AS2
2.01727	3.40317	1.63553	2.08078	0.0374543		AC008443.2
4.50047	2.16931	1.04434	2.07721	0.0377823		AC136469.2
4.39926	2.14982	1.03675	2.07361	0.0381157		HERC2P11
12.2099	1.17008	0.564961	2.07108	0.0383509	0.103481	AC114980.1
2.03743	3.4208	1.65442	2.06767	0.0386709		BCL6B
10.5212	1.27115	0.617023	2.06013	0.0393859	0.105647	TUBB8P2
12.6281	1.15704	0.56239	2.05737	0.0396507	0.10623	AC079061.1
3.31517	2.56852	1.24917	2.05618	0.0397655		AL137161.1
5.1602	1.83431	0.892153	2.05605	0.0397779		AC090559.1
5.18721	1.82273	0.888073	2.05245	0.0401258		AC010323.2
3.32307	2.54259	1.2399	2.05064	0.0403024		SUMO4
4.73603	1.92738	0.940644	2.049	0.0404617		AC089983.1
9.19798	1.32978	0.649032	2.04886	0.0404754		ABCA10
3.69117	2.21644	1.08196	2.04855	0.0405064		AL596247.1
11.196	1.17687	0.577096	2.0393	0.0414206	0.109743	AL022329.1
2.67399	2.85946	1.40654	2.03297	0.0420555		AL591721.1
4.22036	2.0628	1.0166	2.02911	0.042447		AC084757.2
2.69496	2.86885	1.41586	2.02622	0.0427422		DMRT1
5.38386	1.87696	0.927228	2.02427	0.0429425		AC025165.1
14.3158	1.02105	0.505066	2.02161	0.0432166	0.11345	NPIPB8
6.05889	1.64452	0.814714	2.01852	0.0435367		AC091729.2
2.66139	2.85391	1.41703	2.01401	0.0440088		FUT8-AS1
2.71195	2.89526	1.44348	2.00576	0.0448821		NCAPGP1
3.15973	2.46877	1.23316	2.00199	0.045286		LINC02561
8.12709	1.49144	0.746	1.99924	0.0455819		AC009061.1
5.03833	1.77552	0.889221	1.99672	0.045856		LAMTOR3P2
3.19269	2.48415	1.24625	1.9933	0.0462283		AC015726.1
5.76669	1.76593	0.886164	1.99278	0.046286		WNT11
6.0755	1.6542	0.830102	1.99277	0.0462869		AC114495.2
7.66535	1.39858	0.703596	1.98776	0.0468386		AC087071.2
10.4704	1.25434	0.632108	1.98437	0.0472141	0.121603	AL049840.2
4.22835	2.07809	1.04834	1.98228	0.0474481		EVI2B
9.52188	1.2744	0.644128	1.97849	0.0478733		AC080013.2
1.86629	3.2755	1.65647	1.9774	0.0479967		WIPF1
1.86629	3.2755	1.65647	1.9774	0.0479967		ZNF541
1.87572	3.28139	1.65983	1.97694	0.0480481		OR51AB1P
12.9992	1.04366	0.529785	1.96997	0.0488414	0.125031	ADGRE1
1.85686	3.26963	1.66175	1.96759	0.0491158		AC122714.1
3.15595	2.4699	1.25531	1.96755	0.0491193		MAGI1-AS1
1.84365	3.2624	1.6589	1.9666	0.0492288		RNU6-353P
10.1716	1.20158	0.611965	1.96348	0.0495899		AL158151.4
1.84637	3.26305	1.66284	1.96234	0.0497225		MIR2467

## Sheet: Down
baseMean	log2FoldChange	lfcSE	stat	pvalue	padj	gene_name
2048.83	-2.16039	0.0522559	-41.3424	0	0	CRISP3
11432.7	-1.2712	0.0347347	-36.5974	3.1422e-293	1.39239e-289	CD24
6027.55	-1.44779	0.040172	-36.0398	1.99308e-284	7.06546e-281	MT2A
1076.48	-2.33288	0.0804391	-29.0018	6.24233e-185	1.00587e-181	IGFBP5
23758.2	-1.11267	0.0392032	-28.382	3.37413e-177	4.60049e-174	PEG10
4801.03	-1.0947	0.0413693	-26.4616	2.68167e-154	2.6407e-151	PLEKHG4B
4798.72	-1.0414	0.0407561	-25.5519	5.22424e-144	4.02608e-141	KRT4
1799.61	-1.41581	0.0562631	-25.1641	9.9053e-140	7.02286e-137	PSG9
2037.16	-1.13337	0.0496446	-22.8298	2.32092e-115	1.17538e-112	MYORG
2180.67	-1.02843	0.0475214	-21.6414	7.32206e-104	3.24459e-101	HIST1H2AC
1235.1	-1.37042	0.070871	-19.3368	2.63467e-83	7.78326e-81	CLIC3
1860.53	-1.17477	0.0612172	-19.1903	4.46276e-82	1.25559e-79	METTL7A
2464.81	-1.02808	0.0538765	-19.0821	3.5567e-81	9.55191e-79	HIST1H2BK
982.006	-1.2363	0.0683049	-18.0998	3.19965e-73	7.46235e-71	S100A9
1074.9	-1.19297	0.0693284	-17.2076	2.3288e-66	4.34505e-64	HIST1H1C
1119.84	-1.16939	0.0687868	-17.0002	8.19006e-65	1.49659e-62	HIST1H2BD
838.565	-1.23904	0.0731999	-16.9267	2.85836e-64	5.16984e-62	PRR5L
1141.99	-1.06568	0.063146	-16.8764	6.70854e-64	1.2011e-61	SPDEF
1291.83	-1.07921	0.0640577	-16.8475	1.09401e-63	1.93913e-61	VTCN1
427.841	-1.50401	0.0991339	-15.1715	5.46351e-52	7.62525e-50	MT1X
1003.33	-1.02113	0.0676415	-15.0962	1.71654e-51	2.35858e-49	FBXO32
276.843	-1.89205	0.125596	-15.0646	2.77012e-51	3.74812e-49	SLC12A3
768.533	-1.11573	0.0751566	-14.8455	7.44288e-50	9.77223e-48	ATP6V0A4
505.139	-1.3111	0.0895608	-14.6392	1.57922e-48	2.02838e-46	KIAA1324
743.751	-1.27206	0.0877033	-14.5041	1.14073e-47	1.4239e-45	HIST3H2A
445.997	-1.44139	0.101926	-14.1415	2.10607e-45	2.5223e-43	CYP4B1
773.896	-1.11521	0.0790964	-14.0994	3.83241e-45	4.52863e-43	IGFL1P1
1900.54	-1.35973	0.104159	-13.0543	6.00297e-39	5.65972e-37	KRT15
302.21	-1.55637	0.121803	-12.7778	2.18106e-37	1.84092e-35	TP53INP2
119.835	-2.66039	0.209658	-12.6892	6.78699e-37	5.56942e-35	EDN2
599.897	-1.07609	0.0850441	-12.6533	1.07252e-36	8.68054e-35	ALPG
504.938	-1.12607	0.0901378	-12.4928	8.17755e-36	6.35733e-34	AP002761.4
376.058	-1.37531	0.111339	-12.3525	4.72148e-35	3.60725e-33	GABRP
455.82	-1.23934	0.104966	-11.8071	3.58826e-32	2.43685e-30	SOSTDC1
385.871	-1.26801	0.111428	-11.3796	5.28268e-30	3.34412e-28	IKZF2
541.855	-1.01567	0.0893817	-11.3633	6.36668e-30	4.01599e-28	TNS1
351.334	-1.19739	0.107449	-11.1437	7.68208e-29	4.53883e-27	KCNB1
500.563	-1.03482	0.0946362	-10.9347	7.86731e-28	4.46949e-26	TNFSF10
141.353	-1.87611	0.172434	-10.8801	1.43345e-27	7.9899e-26	S100A8
169.727	-1.67335	0.156165	-10.7152	8.63306e-27	4.62299e-25	HIST1H3H
113.589	-2.08848	0.200923	-10.3944	2.62824e-25	1.27982e-23	SELENOP
212.667	-1.42402	0.144526	-9.853	6.65253e-23	2.8972e-21	HCAR2
170.11	-1.52996	0.155597	-9.83284	8.12952e-23	3.50598e-21	MAP2K6
270.771	-1.16595	0.119357	-9.7686	1.53555e-22	6.52702e-21	TFPI2
139.253	-1.70548	0.177043	-9.63314	5.79293e-22	2.3879e-20	STAC2
305.815	-1.03864	0.112606	-9.22369	2.87051e-20	1.05341e-18	AC007785.1
322.638	-1.05258	0.116325	-9.0486	1.4481e-19	5.05268e-18	NREP
267.995	-1.12896	0.124842	-9.04312	1.52258e-19	5.29173e-18	FMO6P
187.821	-1.29401	0.144559	-8.95146	3.50823e-19	1.18219e-17	AGR2
236.113	-1.21779	0.136367	-8.93026	4.2499e-19	1.41863e-17	TENM1
248.957	-1.23539	0.139134	-8.87919	6.73483e-19	2.21065e-17	HIST1H2BJ
75.1946	-2.23761	0.253585	-8.82389	1.10546e-18	3.5756e-17	S100A7
207.779	-1.34161	0.153622	-8.73321	2.47555e-18	7.80767e-17	PCDH18
190.505	-1.23544	0.143569	-8.6052	7.61856e-18	2.29268e-16	HIST2H2BE
123.84	-1.50511	0.17697	-8.50488	1.81777e-17	5.31683e-16	L1CAM
64.8488	-2.48068	0.292475	-8.48166	2.22007e-17	6.46153e-16	CP
142.556	-1.50821	0.179058	-8.42303	3.6686e-17	1.04712e-15	HIST1H4H
165.778	-1.32461	0.158354	-8.36484	6.01965e-17	1.69094e-15	AL512599.1
242.261	-1.15376	0.14141	-8.15895	3.37957e-16	8.94073e-15	BOC
84.0522	-1.82788	0.231252	-7.90431	2.69415e-15	6.54162e-14	HIST1H2BC
150.077	-1.22798	0.157956	-7.77418	7.59348e-15	1.78507e-13	HIST1H2BG
92.1402	-1.8667	0.24862	-7.50824	5.99277e-14	1.2891e-12	CYP4Z1
126.011	-1.30156	0.175551	-7.41411	1.22445e-13	2.56238e-12	HIST1H2AG
243.386	-1.00532	0.136308	-7.3753	1.63978e-13	3.36401e-12	CEACAMP10
76.6045	-1.82891	0.255073	-7.17013	7.49251e-13	1.46584e-11	CYP4F23P
138.971	-1.41183	0.200193	-7.05234	1.7593e-12	3.33159e-11	HIST1H2BH
169.117	-1.03986	0.150357	-6.91592	4.64846e-12	8.41614e-11	TNNC1
160.985	-1.04635	0.153653	-6.80983	9.77172e-12	1.70476e-10	CRIP2
148.755	-1.03405	0.15845	-6.52608	6.75133e-11	1.08198e-09	MIR9-3HG
138.344	-1.06791	0.167871	-6.36151	1.99781e-10	3.03958e-09	HIST1H3G
175.754	-1.02375	0.161066	-6.35607	2.06975e-10	3.14364e-09	SIDT1
57.2963	-1.74647	0.275388	-6.34186	2.27001e-10	3.42434e-09	BTNL10
37.3618	-2.13923	0.344282	-6.2136	5.17831e-10	7.43805e-09	CYP4Z2P
125.291	-1.1617	0.18947	-6.13131	8.71597e-10	1.21359e-08	AC006504.1
128.914	-1.14727	0.193355	-5.93352	2.96515e-09	3.88737e-08	HIST3H2BB
47.5068	-1.87753	0.316645	-5.92946	3.0394e-09	3.97004e-08	HIST1H2BO
106.991	-1.15282	0.199509	-5.77827	7.54707e-09	9.36122e-08	AC110619.1
42.5036	-1.87656	0.333509	-5.62673	1.83654e-08	2.14869e-07	NPNT
119.449	-1.03638	0.184311	-5.62298	1.87696e-08	2.19405e-07	PLCH1
56.6474	-1.58644	0.282987	-5.60606	2.06986e-08	2.39949e-07	NF1P7
73.0602	-1.32273	0.236018	-5.60437	2.09017e-08	2.41988e-07	HIF1A-AS2
75.649	-1.26277	0.226496	-5.57525	2.4717e-08	2.82469e-07	AC254633.1
96.549	-1.07834	0.196877	-5.47725	4.31994e-08	4.75891e-07	AC022034.1
77.346	-1.18351	0.227828	-5.19476	2.04983e-07	2.02865e-06	MIR99AHG
52.627	-1.39285	0.271759	-5.12529	2.97073e-07	2.86955e-06	HIST1H2AE
22.266	-2.31729	0.454755	-5.09568	3.47495e-07	3.32938e-06	CRISP2
57.635	-1.29463	0.256782	-5.04176	4.61265e-07	4.32589e-06	ELOCP21
27.1893	-2.00731	0.398682	-5.03487	4.78185e-07	4.46802e-06	BMP3
33.344	-1.94025	0.385765	-5.02963	4.91424e-07	4.58447e-06	AL929601.4
73.2362	-1.12605	0.227336	-4.95323	7.29906e-07	6.59744e-06	LINC01671
88.4946	-1.0141	0.211321	-4.79885	1.59581e-06	1.35598e-05	SLC2A6
77.3413	-1.10262	0.229897	-4.79615	1.61741e-06	1.37302e-05	RHOU
27.894	-1.7856	0.391136	-4.56517	4.99091e-06	3.86981e-05	FLJ42969
37.7228	-1.44653	0.32304	-4.47786	7.53962e-06	5.64119e-05	TCHHL1
28.7571	-1.65903	0.373262	-4.44469	8.80193e-06	6.48978e-05	IGSF10
42.6523	-1.29914	0.294548	-4.41062	1.03075e-05	7.46018e-05	AC005865.2
74.1055	-1.00581	0.235722	-4.26691	1.98199e-05	0.000135535	TF
28.5975	-1.73279	0.409087	-4.23576	2.27783e-05	0.000153714	LINC01447
55.6895	-1.03871	0.254196	-4.08625	4.38408e-05	0.000280736	HIST4H4
61.1851	-1.03303	0.253028	-4.08266	4.45227e-05	0.000284179	AZGP1P1
19.8966	-2.05125	0.50268	-4.08063	4.49147e-05	0.000286475	MED15P1
10.8471	-3.03608	0.746895	-4.06494	4.80457e-05	0.000304255	AL121950.1
47.8223	-1.15152	0.285889	-4.02784	5.62922e-05	0.000351702	MEGF10
43.2782	-1.29825	0.32367	-4.01104	6.04527e-05	0.000374921	IGFL1
8.77635	-3.5818	0.901821	-3.97174	7.13504e-05		LINC02303
56.8349	-1.02676	0.258836	-3.96684	7.28306e-05	0.000444074	IFI6
24.3459	-1.69233	0.427167	-3.96175	7.44027e-05	0.000451949	HIST1H2AI
15.8323	-2.06661	0.526241	-3.92711	8.59714e-05	0.00051516	S100A7A
18.134	-1.88187	0.481964	-3.90458	9.43887e-05	0.000558238	AC093001.1
49.3061	-1.09359	0.282062	-3.87714	0.000105693	0.000618697	LINC01806
40.2507	-1.31368	0.3389	-3.8763	0.000106056	0.000620613	COLCA1
55.2577	-1.06887	0.281837	-3.79252	0.000149126	0.000843414	HCAR3
11.9959	-2.61936	0.694261	-3.77287	0.000161381	0.000907225	AC002059.1
43.5357	-1.11667	0.298144	-3.74542	0.000180093	0.0010013	EFCAB12
31.9522	-1.285	0.346899	-3.70424	0.000212028	0.00115035	HIST1H4K
47.7348	-1.06466	0.287739	-3.70008	0.000215529	0.00116578	AC008514.1
22.5276	-1.49092	0.411457	-3.62352	0.000290621	0.00152314	AKAP14
40.6651	-1.09282	0.301741	-3.62171	0.00029266	0.00153292	CALML5
29.6993	-1.29359	0.360871	-3.58462	0.000337565	0.00173631	HCG15
21.4078	-1.61829	0.45405	-3.56411	0.000365087	0.00186382	ATP6V1B1-AS1
45.136	-1.01976	0.286221	-3.56283	0.000366885	0.00187138	CFH
13.7677	-2.04251	0.574349	-3.55622	0.000376224	0.00191241	SLC7A8
30.2164	-1.24572	0.354264	-3.51636	0.00043751	0.00219374	PLA2G4F
14.1244	-1.97381	0.566896	-3.48178	0.000498095	0.00245857	FAIM2
23.8677	-1.3874	0.401466	-3.45583	0.0005486	0.00267877	AL031777.3
50.6227	-1.00813	0.292888	-3.44203	0.00057736	0.00279992	CYP7B1
36.0374	-1.09548	0.319912	-3.42431	0.00061636	0.0029744	FLVCR1-DT
29.3046	-1.33152	0.393151	-3.38679	0.000707161	0.00337128	HIST1H4E
8.75191	-2.67161	0.78971	-3.38303	0.000716916		AC244021.1
11.611	-2.0951	0.62077	-3.375	0.000738157	0.00350491	PLEKHD1
32.7989	-1.14802	0.349208	-3.2875	0.0010108	0.00466148	DIRC3
16.401	-1.60952	0.490761	-3.27965	0.00103937	0.00476784	HOXA6
24.1872	-1.35307	0.414094	-3.26756	0.00108479	0.00496333	SLC49A3
24.2275	-1.26686	0.391045	-3.23968	0.00119663	0.00541218	SAMD9L
7.1099	-2.8765	0.895109	-3.21358	0.00131092		APELA
25.9352	-1.22024	0.380882	-3.20373	0.00135658	0.00604004	BBOX1
6.36818	-3.06892	0.958079	-3.2032	0.00135908		TRAV39
30.8548	-1.37136	0.431094	-3.18111	0.00146713	0.00646761	PMS2P2
13.8173	-1.71828	0.541772	-3.17158	0.00151611	0.0066633	RPS24P17
23.5673	-1.32654	0.419016	-3.16585	0.0015463	0.0067746	C1QTNF3
25.4542	-1.22925	0.388826	-3.16143	0.00156996	0.00686761	DOK7
8.16267	-2.33759	0.746142	-3.1329	0.0017309		LINC01885
30.8882	-1.07465	0.343475	-3.12875	0.00175551	0.00755985	HELLPAR
23.6522	-1.31111	0.420378	-3.11889	0.00181535	0.00778165	AP001207.3
9.79167	-2.10693	0.675649	-3.11838	0.00181848		RN7SL471P
7.73459	-2.46345	0.790063	-3.11804	0.00182059		ESRRG
27.1399	-1.15042	0.369682	-3.11191	0.00185879	0.00794095	AL022328.4
13.339	-1.76641	0.569306	-3.10274	0.00191735	0.0081636	AC006971.1
22.2932	-1.3528	0.437012	-3.09556	0.0019644	0.00833189	AP005212.2
11.0505	-1.98999	0.647114	-3.07517	0.00210382	0.00884284	LRRC14B
6.9205	-2.83368	0.92408	-3.06649	0.00216588		AC106785.2
24.8186	-1.28726	0.420622	-3.06038	0.00221057	0.00922373	CD24P4
38.8268	-1.00582	0.329552	-3.05206	0.00227273	0.00945637	CASP16P
17.2266	-1.67302	0.548501	-3.05017	0.00228711	0.00950952	FGF12
27.1786	-1.1967	0.394425	-3.03405	0.00241295	0.00997192	LINC01213
15.834	-1.54143	0.508301	-3.03251	0.00242531	0.0100183	CD5
5.62145	-3.33943	1.10691	-3.0169	0.00255378		OXER1
5.87039	-2.94517	0.978591	-3.0096	0.0026159		HIST1H3J
19.9622	-1.30534	0.433859	-3.00867	0.00262393	0.0107372	AC015910.1
28.3485	-1.24655	0.417433	-2.98623	0.00282441	0.0114612	PMS2P10
23.964	-1.26107	0.423368	-2.97867	0.00289502	0.0117075	AL356740.2
32.789	-1.01571	0.342139	-2.96871	0.00299055	0.012039	PHEX
6.14361	-3.0039	1.02025	-2.94429	0.00323699		AC006159.1
27.8834	-1.12518	0.382382	-2.94256	0.00325508	0.0129713	HIST2H2BF
11.3191	-1.78683	0.611138	-2.92378	0.00345814	0.0136851	C11orf53
28.5273	-1.04919	0.359931	-2.91498	0.00355712	0.0140392	AL731556.1
49.0348	-1.86497	0.639939	-2.91429	0.00356498	0.0140607	SERF1B
22.6824	-1.23334	0.42583	-2.89633	0.00377559	0.0147862	PTPN22
8.74006	-2.06003	0.71133	-2.89603	0.00377919		ELSPBP1
18.7497	-1.47802	0.511833	-2.88769	0.00388081	0.0151481	EDAR
23.0073	-1.20618	0.417712	-2.88758	0.00388222	0.0151501	LINC01529
23.8206	-1.13597	0.395214	-2.87433	0.00404888	0.0157175	KRBA2
3.45645	-4.17209	1.45483	-2.86774	0.00413412		LINC02167
20.0162	-1.36445	0.483244	-2.82353	0.00474976	0.0180277	OR2B6
22.2229	-1.14316	0.406049	-2.81531	0.00487295	0.0184322	AL513534.1
10.5982	-1.80729	0.646613	-2.79502	0.00518971	0.01946	GFRA1
15.5193	-1.41006	0.504997	-2.79222	0.00523485	0.0196086	GNG13
26.3999	-1.05053	0.378434	-2.776	0.0055032	0.020461	CSNK1G2-AS1
15.8912	-1.38978	0.500989	-2.77408	0.00553589	0.0205624	AP003392.5
25.4131	-1.08787	0.392982	-2.76824	0.00563594	0.0208815	SAMD15
22.6749	-1.17754	0.425838	-2.76522	0.00568852	0.0210587	BRWD1-AS1
7.4215	-2.16256	0.789512	-2.7391	0.00616069		OR2W6P
4.73782	-3.05101	1.1144	-2.73782	0.00618486		AC021087.3
4.69885	-3.05221	1.11718	-2.73206	0.00629388		AL353804.2
215.479	-3.09613	1.13598	-2.72552	0.00642002	0.0233569	H19
3.23902	-4.08275	1.49834	-2.72484	0.00643321		AC092490.1
30.7422	-1.11265	0.413858	-2.6885	0.00717745	0.025727	MEMO1P1
25.1119	-1.07321	0.400737	-2.67808	0.00740445	0.0264285	SLURP1
6.71349	-2.22099	0.836448	-2.65526	0.0079247		CEACAMP6
5.66086	-2.52933	0.954784	-2.64911	0.00807041		MT-TA
12.8643	-1.49459	0.564682	-2.64678	0.00812613	0.0286752	CPHL1P
6.06799	-2.31752	0.880567	-2.63185	0.00849216		AC015987.1
24.2734	-1.03135	0.39239	-2.62839	0.00857912	0.0300405	CATSPERB
2.93315	-3.92539	1.4943	-2.6269	0.00861662		DGKB
17.3952	-1.22152	0.465486	-2.62418	0.00868586	0.0303602	AC083841.4
6.15007	-2.35162	0.900677	-2.61095	0.00902907		HIST1H2APS3
12.0245	-1.45623	0.558776	-2.6061	0.00915803	0.0317229	AL049597.2
19.1614	-1.16871	0.453492	-2.57715	0.00996195	0.0340315	MORC2-AS1
9.22839	-1.67354	0.652232	-2.56587	0.0102917		AP005121.1
20.9005	-1.1191	0.436288	-2.56505	0.010316	0.0350961	AC005865.1
13.045	-1.42574	0.557475	-2.5575	0.0105428	0.0357307	SOWAHA
17.0632	-1.25396	0.491151	-2.5531	0.0106767	0.0361086	PRKD1
7.10593	-2.09572	0.821068	-2.55244	0.0106973		AC134407.3
23.2143	-1.03222	0.405671	-2.54449	0.0109438	0.0367412	TMEM63C
2.79106	-3.84628	1.51279	-2.54251	0.011006		AP000943.3
23.5358	-1.07258	0.422008	-2.5416	0.0110345	0.036952	AL596244.1
17.0743	-1.17843	0.464871	-2.53497	0.0112456	0.0374887	ANKRD53
5.53553	-2.48661	0.983285	-2.52888	0.0114428		WNT3A
2.80547	-3.85638	1.53022	-2.52014	0.0117307		LINC02450
4.73834	-2.60119	1.03967	-2.50194	0.0123514		PLAC9P1
11.8196	-1.43149	0.576208	-2.48433	0.0129797	0.0423693	SNORA47
6.46473	-2.13553	0.86039	-2.48205	0.013063		CCDC177
8.34432	-1.82322	0.736887	-2.47422	0.0133528		CU633906.1
20.406	-1.06767	0.431838	-2.4724	0.0134211	0.0436013	LRRC69
14.2787	-1.32015	0.534507	-2.46985	0.0135169	0.0438562	PXMP4
16.3642	-1.21631	0.494682	-2.45876	0.0139417	0.0449384	AC013444.1
12.9809	-1.32724	0.540246	-2.45673	0.0140207	0.0451601	HIST1H3B
3.64411	-3.26731	1.33212	-2.45271	0.0141784		C3orf70
2.63705	-3.75741	1.5426	-2.43577	0.0148602		AC069200.1
14.4993	-1.28877	0.529322	-2.43476	0.0149016	0.047514	AC104115.2
17.3119	-1.13888	0.46802	-2.43339	0.014958	0.0476683	C9orf66
2.61927	-3.75375	1.54379	-2.43151	0.0150361		HTR4
12.8064	-1.37453	0.566455	-2.42655	0.015243	0.0484064	ZG16B
22.0507	-1.03937	0.430601	-2.41376	0.0157888	0.0497964	CA14
5.86886	-2.26701	0.944765	-2.39955	0.0164154		AC009812.4
7.89597	-1.70087	0.709634	-2.39682	0.0165379		MUC16
17.0773	-1.16301	0.486281	-2.39165	0.0167727	0.0525166	AL669831.4
12.0903	-1.38074	0.577927	-2.38913	0.0168885	0.0528138	AL353759.1
3.4181	-3.20008	1.34799	-2.37396	0.0175986		HIST1H3F
8.21084	-1.61305	0.684004	-2.35825	0.0183613		VN2R19P
20.5625	-1.03989	0.441317	-2.35633	0.0184565	0.0569363	AC131097.2
2.44809	-3.65048	1.55452	-2.3483	0.0188593		PI15
2.44227	-3.64326	1.55419	-2.34415	0.0190706		AC007292.3
6.39689	-1.89676	0.809345	-2.34358	0.0190999		HIST1H4D
2.48828	-3.66523	1.5652	-2.3417	0.019196		AL591623.2
3.26682	-3.12438	1.33477	-2.34077	0.0192439		AC006262.3
18.5913	-1.04346	0.446165	-2.33874	0.0193489	0.0592229	AC073264.3
15.4668	-1.1751	0.502701	-2.33757	0.0194098	0.0593784	NCALD
8.41918	-1.66754	0.718716	-2.32017	0.0203316		AL031777.1
8.86921	-1.74889	0.754984	-2.31646	0.020533		AC011511.4
10.6833	-1.43521	0.620326	-2.31363	0.0206878	0.0627036	AC083862.2
4.90133	-2.26293	0.980372	-2.30824	0.0209858		SORBS2
3.30033	-3.10914	1.35292	-2.29809	0.0215569		AP000646.1
8.66067	-1.56892	0.68819	-2.27977	0.0226211		AC060766.4
3.23545	-3.11177	1.36651	-2.27717	0.0227762		CALHM1
7.66853	-1.81201	0.797512	-2.27208	0.0230815		AC159540.2
2.49353	-3.66843	1.61507	-2.27137	0.0231246		RPS4XP1
18.8706	-1.0117	0.445484	-2.27101	0.0231466	0.0689167	AC062017.1
14.3545	-1.18196	0.521331	-2.2672	0.0233778	0.0694268	PKN2-AS1
5.75262	-1.95193	0.861848	-2.26482	0.0235238		AC015961.1
2.27716	-3.53954	1.57512	-2.24716	0.0246299		AC007834.2
14.8367	-1.09465	0.488727	-2.23981	0.0251035	0.0736688	RN7SL689P
13.2857	-1.1962	0.534432	-2.23826	0.025204	0.0739027	TTC41P
11.0815	-1.41215	0.631614	-2.23578	0.0253664	0.0742683	SLC5A12
2.28216	-3.54205	1.58825	-2.23016	0.0257368		ELMO1
7.229	-1.70209	0.763303	-2.2299	0.0257542		AC015921.1
8.06817	-1.57375	0.707081	-2.22569	0.0260348		POU2AF1
9.7097	-1.37433	0.617794	-2.22458	0.0261095		ANG
3.39198	-3.19019	1.43551	-2.22233	0.0262608		AP000640.2
10.4521	-1.38153	0.622459	-2.21947	0.0264548	0.0767826	HAAO
11.0835	-1.29115	0.581763	-2.21938	0.0264607	0.0767872	AC004466.2
15.7795	-1.1318	0.510159	-2.21853	0.026519	0.0769315	LRRC26
3.62984	-2.60815	1.17619	-2.21744	0.0265927		FBLN7
9.89021	-1.41507	0.642196	-2.20348	0.0275607		AC087620.1
4.29896	-2.4223	1.10016	-2.20176	0.0276823		AC105219.1
4.3278	-2.41975	1.09904	-2.20171	0.0276859		LRGUK
5.07098	-2.00248	0.910036	-2.20044	0.0277758		AC013564.1
2.25416	-3.52246	1.60468	-2.19512	0.0281552		AC091544.7
5.74202	-1.93526	0.88257	-2.19275	0.0283253		GNRH2
5.59109	-1.9066	0.870532	-2.19016	0.0285127		LINC02331
13.5184	-1.13512	0.518615	-2.18875	0.0286149	0.0817931	AC068338.2
5.61766	-1.9122	0.87496	-2.18547	0.0288543		RNU6-8
8.7175	-1.54668	0.708478	-2.1831	0.0290287		AC116049.2
9.36581	-1.42299	0.652378	-2.18124	0.0291655		AL591848.4
5.06764	-2.0016	0.919436	-2.17699	0.0294814		AC008972.2
3.62709	-2.63162	1.20913	-2.17645	0.0295214		AC055854.1
6.90944	-1.628	0.748953	-2.1737	0.0297279		AC145343.1
3.64402	-2.63771	1.21433	-2.17215	0.0298441		DNAH12
17.1671	-1.06972	0.493	-2.16983	0.0300201	0.0849738	ADAM32
2.94521	-2.95678	1.36519	-2.16583	0.030324		CYCSP52
6.80881	-1.79897	0.830834	-2.16526	0.0303677		AC092658.1
13.2257	-1.18788	0.549815	-2.1605	0.0307338	0.086648	NPPA
13.1169	-1.16407	0.539745	-2.1567	0.0310289	0.0872856	CD226
6.63832	-1.7569	0.815925	-2.15326	0.0312981		AL591684.2
14.2925	-1.09627	0.511039	-2.14519	0.0319378	0.0894956	SLC12A5
13.1756	-1.15922	0.540898	-2.14315	0.0321014	0.0898889	AL590428.1
16.9063	-1.03884	0.48595	-2.13775	0.0325372	0.090851	AL391421.1
2.91111	-2.94309	1.37695	-2.1374	0.0325656		AL121989.1
4.45143	-2.09653	0.984585	-2.12936	0.0332249		EPHB1
17.2265	-1.0579	0.497143	-2.12795	0.0333408	0.0926279	LAMA5-AS1
4.61763	-2.13471	1.00415	-2.12588	0.0335135		ZNF491
2.1476	-3.4429	1.62058	-2.12449	0.0336296		XXYLT1-AS1
4.42091	-2.07849	0.983513	-2.11333	0.0345724		AC007391.1
8.74316	-1.41851	0.671942	-2.11106	0.034767		PLPPR3
2.92494	-2.93273	1.39009	-2.10975	0.0348798		PIP
2.92365	-2.95021	1.39874	-2.10918	0.0349288		AC122718.2
4.47551	-2.09419	0.993127	-2.10868	0.0349723		NANOGP7
16.3192	-1.01488	0.482025	-2.10545	0.0352519	0.0968482	AC109462.3
7.94116	-1.53374	0.728739	-2.10464	0.0353223		BX537318.2
3.43148	-2.5173	1.19624	-2.10435	0.0353481		AC106872.13
13.3569	-1.11081	0.528044	-2.10363	0.0354106	0.0971851	AC006539.2
10.255	-1.34763	0.641022	-2.10231	0.035526	0.0974161	SLURP2
15.5979	-1.0488	0.498957	-2.102	0.0355537	0.0974546	AC145098.1
15.7615	-1.01172	0.482413	-2.0972	0.0359757	0.0983905	AC016355.1
3.42836	-2.52642	1.2066	-2.09383	0.0362753		AC006262.4
2.12757	-3.42591	1.64082	-2.08792	0.036805		FMO1
6.56534	-1.72156	0.824659	-2.08761	0.0368332		ADH6
7.28125	-1.53275	0.735152	-2.08495	0.0370741		GLYATL2
6.23591	-1.6389	0.786838	-2.08289	0.0372612		AC123768.2
4.93434	-1.95726	0.940894	-2.08021	0.0375059		CLIC2
8.52761	-1.38083	0.663869	-2.07998	0.0375273		SV2C
4.92054	-1.93811	0.935454	-2.07184	0.0382808		ERICH6
8.55096	-1.51315	0.730526	-2.07132	0.0383287		AC092598.1
6.27943	-1.64259	0.793392	-2.07034	0.0384206		AL592114.3
2.99255	-2.94523	1.42279	-2.07004	0.0384482		AC012020.1
8.35286	-1.50231	0.729837	-2.05842	0.0395497		AC090181.2
12.367	-1.12726	0.549127	-2.05282	0.0400901	0.107025	AL691482.3
2.7837	-2.85038	1.39045	-2.04996	0.0403681		DNAJB8
4.95344	-1.93809	0.945687	-2.04939	0.0404235		AL138725.1
3.91797	-2.24471	1.09716	-2.04594	0.0407627		ATP8A1
3.76454	-2.19534	1.07321	-2.04558	0.0407975		MRPL35P2
6.795	-1.58014	0.773175	-2.04371	0.0409823		GPR85
7.57283	-1.45944	0.716103	-2.03803	0.0415469		BHLHE40-AS1
1.96747	-3.30755	1.62591	-2.03428	0.0419235		TAF9BP1
7.08137	-1.49293	0.734126	-2.03361	0.041991		EDIL3
1.96665	-3.30142	1.62532	-2.03124	0.0422306		AC009549.1
4.78595	-1.90071	0.936075	-2.03051	0.0423051		AL122017.1
1.96498	-3.30044	1.62546	-2.03046	0.0423097		RN7SL351P
3.28545	-2.43948	1.20273	-2.02828	0.0425315		AC106772.1
7.67546	-1.47512	0.727378	-2.028	0.0425602		AC002558.1
4.93124	-1.9478	0.96114	-2.02655	0.042708		C22orf24
5.34756	-1.82561	0.90337	-2.02089	0.0432914		MAP3K7CL
2.91577	-2.91145	1.44129	-2.02003	0.04338		ZNF92P3
1.94424	-3.29425	1.63224	-2.01824	0.0435658		LINC02048
5.76243	-1.70311	0.843911	-2.01812	0.0435789		AL021997.2
6.72399	-1.58519	0.78715	-2.01384	0.0440263		DISP3
4.78894	-1.88526	0.936564	-2.01295	0.0441198		AC036108.2
3.2534	-2.44187	1.21402	-2.01139	0.0442838		CBX1P1
13.0499	-1.05647	0.525533	-2.01027	0.0444023	0.115996	GPR89P
1.96413	-3.30564	1.64451	-2.01011	0.0444198		MAGEA4
15.7266	-1.01996	0.507908	-2.00816	0.044626	0.116357	HIST1H1D
13.825	-1.02983	0.51433	-2.00227	0.0452555	0.117583	LINC01132
13.8001	-1.08984	0.544939	-1.99992	0.0455085	0.11804	AC068790.5
3.44531	-2.50631	1.25422	-1.9983	0.0456845		TMEM210
1.93399	-3.28791	1.64726	-1.99598	0.0459357		LLPH-DT
7.2369	-1.70317	0.85431	-1.99362	0.0461934		AL627230.4
12.5639	-1.06881	0.536393	-1.99258	0.0463073	0.119743	AC069224.1
2.78227	-2.8317	1.42441	-1.98798	0.0468141		PDE1A
2.81566	-2.88272	1.45406	-1.98253	0.0474204		SCGB2A2
1.98191	-3.31076	1.6717	-1.98048	0.0476496		FMR1-AS1
5.60052	-1.64756	0.834648	-1.97396	0.0483863		RF00026
6.11981	-1.59236	0.808039	-1.97065	0.0487636		RN7SL823P
3.30513	-2.43357	1.23517	-1.97023	0.0488119		MUCL3
2.61944	-2.75013	1.39905	-1.96571	0.049332		LINC00898
7.01819	-1.48645	0.756309	-1.9654	0.0493675		AL451064.2
3.76123	-2.17334	1.10613	-1.96481	0.0494361		RNA5SP497
