# Supplementary material for: Oncometabolite D-2HG drives tumor metastasis and protumoral macrophage polarization by targeting FTO/m6A/ANGPTL4/integrin axis in triple-negative breast cancer
Source: J Exp Clin Cancer Res. 2025 Feb 6;44:41. doi: 10.1186/s13046-025-03282-1 (PMC11800637; doi:10.1186/s13046-025-03282-1)
Supplement: Supplementary file 3 — Supplementary Material 3. Supplementary Table 3. MeRIP-seq analysis results of MDA-MB-468 cells treated with D-2HG and DMSO. [file 13046_2025_3282_MOESM3_ESM.xlsx]

## Sheet: Sheet 1
ENSEMBL
