# Supplementary material for: Oncometabolite D-2HG drives tumor metastasis and protumoral macrophage polarization by targeting FTO/m6A/ANGPTL4/integrin axis in triple-negative breast cancer
Source: J Exp Clin Cancer Res. 2025 Feb 6;44:41. doi: 10.1186/s13046-025-03282-1 (PMC11800637; doi:10.1186/s13046-025-03282-1)
Supplement: Supplementary file 4 — Supplementary Material 4. Supplementary Table 4. List of potential m6A sites in the human ANGPTL4 transcript predicted using SRAMP. [file 13046_2025_3282_MOESM4_ESM.xlsx]

## Sheet: Sheet1
#	Position	Sequence context	Structural context	Local structure visualization	Score(binary)	Score(knn)	Score(spectrum)	Score(combined)	Decision
1	308	AGAUG AAUGU CCUGG	N/A	N/A	0.647	0.534	0.47	0.57	m6A site (Low confidence)
		CGCAC GGACU CCUGC
		AGCUC GGCCA GGGGC
2	767	AGGUU GGGGA GAGGC	N/A	N/A	0.754	0.613	0.505	0.648	m6A site (High confidence)
		AGAGU GGACU AUUUG
		AAAUC CAGCC UCAGG
3	811	GGGUC UCCGC CAUUU	N/A	N/A	0.617	0.508	0.568	0.592	m6A site (Moderate confidence)
		UUGGU GAACU GCAAG
		AUGAC CUCAG AUGGA
4	840	GAUGA CCUCA GAUGG	N/A	N/A	0.648	0.461	0.583	0.613	m6A site (Moderate confidence)
		AGGCU GGACA GUAAU
		UCAGA GGCGC CACGA
5	874	AGGCG CCACG AUGGC	N/A	N/A	0.725	0.669	0.587	0.667	m6A site (High confidence)
		UCAGU GGACU UCAAC
		CGGCC CUGGG AAGCC
6	1003	CGCCU GGCCG UGCAG	N/A	N/A	0.676	0.58	0.447	0.58	m6A site (Low confidence)
		CUGCG GGACU GGGAU
		GGCAA CGCCG AGUUG
7	1186	CACGA CCUCC GCAGG	N/A	N/A	0.626	0.619	0.461	0.559	m6A site (Low confidence)
		GACAA GAACU GCGCC
		AAGAG CCUCU CUGGA
8	1509	GGGGC CAUCU GGAAA	N/A	N/A	0.626	0.62	0.663	0.64	m6A site (High confidence)
		CUUGU GGACA GAGAA
		GAAGA CCACG ACUGG
9	1605	CGAGG CUGCA GGAUA	N/A	N/A	0.613	0.541	0.527	0.575	m6A site (Low confidence)
		UGCUC AGACU CUAGA
		GGCGU GGACC AAGGG
10	1666	CUUGC UGGCC AGGGA	N/A	N/A	0.704	0.536	0.676	0.685	m6A site (Very high confidence)
		GUUGG GGACU CAGAG
		GGACC ACUUG GGGCC
11	1676	AGGGA GUUGG GGACU	N/A	N/A	0.519	0.415	0.69	0.582	m6A site (Low confidence)
		CAGAG GGACC ACUUG
		GGGCC AGCCA GACUG
12	1695	GGGAC CACUU GGGGC	N/A	N/A	0.598	0.556	0.685	0.631	m6A site (High confidence)
		CAGCC AGACU GGCCU
		CAAUG GCGGA CUCAG
13	1712	GCCAG ACUGG CCUCA	N/A	N/A	0.687	0.664	0.629	0.662	m6A site (High confidence)
		AUGGC GGACU CAGUC
		ACAUU GACUG ACGGG
14	1726	AAUGG CGGAC UCAGU	N/A	N/A	0.636	0.762	0.618	0.635	m6A site (High confidence)
		CACAU UGACU GACGG
		GGACC AGGGC UUGUG
