# Supplementary material for: Oncometabolite D-2HG drives tumor metastasis and protumoral macrophage polarization by targeting FTO/m6A/ANGPTL4/integrin axis in triple-negative breast cancer
Source: J Exp Clin Cancer Res. 2025 Feb 6;44:41. doi: 10.1186/s13046-025-03282-1 (PMC11800637; doi:10.1186/s13046-025-03282-1)
Supplement: Supplementary file 5 — Supplementary Material 5. Supplementary Table 5. Proteins that specifically bind to ANGPTL4 ss- m6A probes identified by RNA pull-down assay. [file 13046_2025_3282_MOESM5_ESM.xlsx]

## Sheet: ss-A
Protein.FDR.Confidence	Accession	Description	Sum.PEP.Score	Coverage	#.Peptides	#.PSMs	#.Unique.Peptides	#.AAs	MW.[kDa]	calc..pI	Score.Sequest.HT
High	Q9H2U1	DHX36	273.81	42.1627	36	58	34	1008	114.688	7.68	116.231
High	P04264	KRT1	243.712	55.1242	34	67	30	644	65.999	8.12	128.608
High	Q9NZB2	FAM120A	174.863	39.0877	34	49	34	1118	121.811	8.88	72.8577
High	Q00839	HNRNPU	152.071	24.3636	25	53	24	825	90.528	6	83.0333
High	Q9BUJ2	HNRNPUL1	137.184	26.7523	19	31	18	856	95.679	6.92	66.8839
High	Q13823	GNL2	134.658	32.8317	28	40	28	731	83.603	9.25	63.8464
High	P11498	PC	133.205	34.7199	31	38	31	1178	129.551	6.84	48.4345
High	P13645	KRT10	130.714	41.6096	26	39	22	584	58.792	5.21	71.3438
High	P09651	HNRNPA1	130.419	38.172	15	34	11	372	38.723	9.13	75.421
High	P35527	KRT9	128.481	43.9807	22	40	21	623	62.027	5.24	73.1304
High	Q08211	DHX9	126.721	24.6457	26	30	26	1270	140.869	6.84	38.6873
High	P67809	YBX1	118.844	50	12	25	8	324	35.903	9.88	57.2508
High	Q9Y2W1	THRAP3	117.139	27.0157	21	29	20	955	108.601	10.15	49.7769
High	P22626	HNRNPA2B1	115.095	49.8584	17	34	13	353	37.407	8.95	72.3305
High	Q8IY81	FTSJ3	112.397	31.1688	20	27	20	847	96.499	8.4	41.6757
High	P35908	KRT2	111.11	38.1847	25	35	19	639	65.393	8	57.8804
High	Q9BRZ2	TRIM56	110.9	41.1921	26	31	26	755	81.437	7.74	42.9252
High	P11142	HSPA8	109.489	34.8297	22	29	19	646	70.854	5.52	56.0323
High	P13639	EEF2	108.512	31.8182	25	30	24	858	95.277	6.83	41.3303
High	Q9BQG0	MYBBP1A	108.314	21.8373	26	30	26	1328	148.762	9.28	32.6794
High	O00411	POLRMT	105.947	25.7724	22	25	22	1230	138.532	8.98	30.563
High	Q9NR30	DDX21	104.062	36.9093	27	31	24	783	87.29	9.28	45.6598
High	P52272	HNRNPM	103.67	39.863	26	30	26	730	77.464	8.7	52.0751
High	P02545	LMNA	102.577	40.512	23	26	22	664	74.095	7.02	37.1654
High	P07900	HSP90AA1	100.665	31.5574	23	28	14	732	84.607	5.02	38.8002
High	Q7Z2W4	ZC3HAV1	99.8322	37.0288	24	27	24	902	101.367	8.4	26.8325
High	P08238	HSP90AB1	98.3042	32.0442	21	27	11	724	83.212	5.03	34.4548
High	P11021	HSPA5	97.3974	37.3089	21	23	19	654	72.288	5.16	35.1789
High	Q16531	DDB1	94.0842	27.5439	27	32	27	1140	126.887	5.26	27.5554
High	Q8TDD1	DDX54	90.744	27.9228	22	25	22	881	98.534	10.02	37.183
High	Q1KMD3	HNRNPUL2	82.0627	23.5609	19	25	19	747	85.052	4.91	30.5555
High	Q8NAF0	ZNF579	81.6459	30.7829	13	20	13	562	60.471	8.69	28.1103
High	P51991	HNRNPA3	80.691	31.746	14	24	12	378	39.571	9.01	44.4655
High	P19338	NCL	79.5353	24.507	18	28	18	710	76.568	4.7	36.497
High	P62701	RPS4X	78.5938	49.8099	17	26	17	263	29.579	10.15	43.107
High	Q12906	ILF3	78.1631	24.7204	17	22	17	894	95.279	8.76	29.0151
High	Q14692	BMS1	77.4749	19.8908	23	25	23	1282	145.716	6.44	26.8446
High	P51114	FXR1	76.629	34.9436	17	20	15	621	69.678	6.15	29.4514
High	Q9NYF8	BCLAF1	75.7579	20.1087	15	22	14	920	106.059	9.98	22.5697
High	Q9ULJ3	ZBTB21	74.5544	27.3921	21	27	21	1066	118.796	8.29	21.646
High	P13647	KRT5	74.2227	32.3729	22	25	14	590	62.34	7.74	33.7244
High	P17844	DDX5	73.2977	33.7134	19	25	11	614	69.105	8.92	22.7111
High	P52597	HNRNPF	72.9887	39.759	12	24	11	415	45.643	5.58	33.871
High	P07437	TUBB	72.6898	33.3333	13	23	3	444	49.639	4.89	28.2346
High	Q92841	DDX17	72.6768	28.6694	20	24	12	729	80.222	8.27	20.3633
High	P16989	YBX3	71.7092	20.6989	7	12	3	372	40.066	9.77	34.5355
High	Q3KQU3	MAP7D1	70.8637	34.126	20	25	20	841	92.764	10.11	32.7867
High	Q13283	G3BP1	70.7631	41.2017	12	23	12	466	52.132	5.52	27.4956
High	P00533	EGFR	70.6507	19.7521	18	22	18	1210	134.19	6.68	17.9062
High	P68371	TUBB4B	69.2887	29.8876	12	20	2	445	49.799	4.89	30.4526
High	Q9H6W3	RIOX1	68.6642	22.3089	12	15	12	641	71.041	6.46	36.184
High	P08727	KRT19	68.5595	42.25	19	23	10	400	44.079	5.14	29.5555
High	P08729	KRT7	68.1742	36.6738	18	20	16	469	51.354	5.48	25.2689
High	P26196	DDX6	66.5321	38.7164	15	19	15	483	54.382	8.66	15.5349
High	Q71U36	TUBA1A	65.8205	33.9246	13	20	1	451	50.104	5.06	29.4275
High	P36578	RPL4	65.5533	41.9204	18	24	18	427	47.667	11.06	23.9526
High	P31943	HNRNPH1	64.6832	36.971	12	19	6	449	49.198	6.3	29.3063
High	P02533	KRT14	64.4718	41.9492	19	21	4	472	51.529	5.16	31.854
High	P0DMV9	HSPA1B	63.254	27.3011	14	18	12	641	70.009	5.66	20.1995
High	Q96GQ7	DDX27	63.1723	25.5025	21	24	21	796	89.779	9.28	33.7418
High	Q9H0A0	NAT10	62.8476	23.2195	21	23	21	1025	115.657	8.27	10.0702
High	P68363	TUBA1B	62.6004	33.9246	13	20	1	451	50.12	5.06	29.4275
High	P62753	RPS6	62.4518	25.7028	10	16	10	249	28.663	10.84	32.6454
High	P07355	ANXA2	62.3209	37.4631	13	15	13	339	38.58	7.75	22.1127
High	P05787	KRT8	61.8733	40.5797	21	23	17	483	53.671	5.59	25.779
High	Q06787	FMR1	61.1597	22.7848	12	15	10	632	71.131	7.42	20.0423
High	P15880	RPS2	59.8192	39.9317	11	21	11	293	31.305	10.24	25.8345
High	P02538	KRT6A	59.2519	30.8511	19	21	2	564	60.008	8	25.4794
High	O00425	IGF2BP3	59.1405	31.4335	14	17	11	579	63.666	8.87	18.7827
High	Q14244	MAP7	58.8677	22.964	14	15	14	749	84.002	9.61	23.4952
High	Q13263	TRIM28	58.3991	14.9701	11	14	11	835	88.493	5.77	18.2093
High	P55795	HNRNPH2	58.2943	29.3987	10	16	4	449	49.232	6.3	28.1968
High	Q9NXF1	TEX10	58.1796	22.282	17	20	17	929	105.608	9.36	13.3909
High	O00571	DDX3X	57.1984	24.3202	14	16	13	662	73.198	7.18	23.7159
High	P68104	EEF1A1	57.1651	25.1082	10	16	10	462	50.109	9.01	28.299
High	Q9NZI8	IGF2BP1	57.1418	30.3293	15	18	14	577	63.441	9.2	22.8354
High	P04259	KRT6B	55.568	30.3191	17	22	1	564	60.03	8	21.6037
High	O95793	STAU1	54.1503	33.9688	15	19	14	577	63.143	9.44	20.756
High	Q99575	POP1	53.8673	19.043	13	15	13	1024	114.636	9.22	15.9143
High	O43390	HNRNPR	53.5791	24.8025	14	18	11	633	70.899	8.13	16.4896
High	Q96ME7	ZNF512	53.2866	27.6896	10	14	10	567	64.641	9.76	15.0131
High	P19013	KRT4	52.7602	25.5769	14	16	10	520	56.109	6.61	19.7625
High	Q9Y4W2	LAS1L	52.2117	20.8447	12	14	12	734	83.013	4.73	17.4103
High	Q9BY77	POLDIP3	51.6251	44.6556	13	18	13	421	46.06	9.99	21.7436
High	P61247	RPS3A	51.5938	42.0455	11	15	11	264	29.926	9.73	23.2658
High	Q04695	KRT17	51.5742	30.787	15	17	4	432	48.076	5.02	22.0769
High	O00541	PES1	51.4166	24.6599	14	16	14	588	67.96	7.33	19.8042
High	Q92900	UPF1	50.5872	16.5633	14	14	14	1129	124.267	6.61	15.0177
High	Q9BVJ6	UTP14A	49.9659	21.6602	14	16	14	771	87.924	7.87	16.4464
High	Q9BVP2	GNL3	49.7157	24.7723	12	17	12	549	61.954	9.16	26.2379
High	Q8IZL8	PELP1	49.6456	14.6018	12	14	12	1130	119.624	4.34	15.2193
High	P14618	PKM	49.5618	31.2618	13	16	13	531	57.9	7.84	14.3307
High	P39023	RPL3	48.6422	19.3548	10	12	10	403	46.08	10.18	22.032
High	P08779	KRT16	48.4828	28.5412	14	15	4	473	51.236	5.05	25.8259
High	Q9BWE0	REPIN1	48.1185	28.3951	12	13	12	567	63.534	9.98	15.4724
High	Q9UQ35	SRRM2	47.4344	9.0843	17	18	17	2752	299.438	12.06	11.4715
High	Q9H0D6	XRN2	47.2491	15.3684	12	14	12	950	108.513	7.47	15.745
High	P14625	HSP90B1	46.7574	17.061	12	14	11	803	92.411	4.84	16.0401
High	P62424	RPL7A	46.2643	44.3609	15	17	15	266	29.977	10.61	18.389
High	P12956	XRCC6	46.2583	21.3465	12	13	12	609	69.799	6.64	16.0133
High	P05783	KRT18	46.1632	29.3023	14	14	12	430	48.029	5.45	15.7977
High	Q9BQ39	DDX50	45.7442	22.5237	15	16	12	737	82.514	9.17	16.5972
High	Q96JP5	ZFP91	45.3832	23.1579	10	12	10	570	63.406	7.36	11.964
High	P60709	ACTB	44.146	31.4667	10	14	3	375	41.71	5.48	19.6233
High	P51116	FXR2	43.7538	19.9108	11	12	8	673	74.178	6.23	18.4003
High	Q9NS86	LANCL2	43.3862	25.7778	10	11	10	450	50.821	7.43	17.0408
High	Q9NUL7	DDX28	43.3732	22.5926	10	12	10	540	59.545	10.42	11.6536
High	P25705	ATP5F1A	42.5361	23.5081	12	13	12	553	59.714	9.13	13.7302
High	P62241	RPS8	41.6035	45.6731	8	10	8	208	24.19	10.32	12.6768
High	Q7L2J0	MEPCE	41.4715	23.5123	11	13	11	689	74.31	9.57	24.1038
High	O00566	MPHOSPH10	40.6532	17.0338	9	13	9	681	78.816	4.86	21.1508
High	Q92499	DDX1	40.4257	20	12	12	12	740	82.38	7.23	18.0559
High	O43290	SART1	39.9878	19.25	10	12	10	800	90.2	6.13	11.861
High	Q7KZF4	SND1	39.9409	17.3626	14	15	14	910	101.934	7.17	3.9202
High	Q8N9T8	KRI1	39.7963	13.5135	7	8	7	703	82.548	5.14	7.97377
High	P15924	DSP	39.3473	5.67746	16	16	16	2871	331.569	6.81	13.3095
High	P29401	TKT	39.1569	18.4591	9	11	9	623	67.835	7.66	15.4153
High	P55072	VCP	39.1325	19.2308	13	14	13	806	89.266	5.26	10.647
High	P04040	CAT	38.4253	22.0114	9	10	9	527	59.719	7.39	7.234
High	Q9UN86	G3BP2	37.7985	18.0498	7	10	7	482	54.088	5.55	10.8805
High	P84098	RPL19	37.749	18.8776	5	9	5	196	23.451	11.47	21.4233
High	Q9UJV9	DDX41	37.6123	22.508	13	14	13	622	69.793	6.84	10.872
High	Q14684	RRP1B	37.0111	17.942	10	12	10	758	84.375	9.76	14.9845
High	Q9H4L4	SENP3	36.2842	23.3449	10	11	10	574	64.969	8.56	6.19321
High	O95503	CBX6	36.1007	33.2524	8	9	8	412	43.871	10.01	12.2334
High	Q6ZN55	ZNF574	36.0653	18.8616	10	12	10	896	98.837	8.07	11.8348
High	O43175	PHGDH	35.8486	25.5159	11	11	11	533	56.614	6.71	12.6827
High	P62917	RPL8	35.5046	26.8482	6	10	6	257	28.007	11.03	14.0282
High	Q14444	CAPRIN1	35.4562	25.1058	10	10	10	709	78.318	5.25	16.6908
High	P02768	ALB	35.4295	20.0328	12	15	12	609	69.321	6.28	13.1461
High	P06733	ENO1	35.3318	24.8848	9	11	9	434	47.139	7.39	10.8255
High	P11940	PABPC1	34.8773	19.0252	11	12	8	636	70.626	9.5	13.9955
High	Q08J23	NSUN2	34.7611	23.8592	14	14	14	767	86.416	6.77	1.69431
High	P04406	GAPDH	34.4686	33.7313	9	11	9	335	36.03	8.46	14.8569
High	Q02413	DSG1	34.288	10.3908	8	10	8	1049	113.676	5.03	10.0589
High	Q9UHD8	SEPTIN9	34.2466	16.7235	9	10	9	586	65.361	8.97	14.1979
High	P38646	HSPA9	33.9962	21.0604	11	11	11	679	73.635	6.16	8.3814
High	P15311	EZR	33.9916	16.3823	10	11	6	586	69.37	6.27	14.0079
High	P43243	MATR3	33.5292	13.3412	10	11	10	847	94.565	6.25	9.00473
High	P26639	TARS1	33.0932	17.0124	11	11	11	723	83.382	6.67	6.8042
High	Q8IX01	SUGP2	32.6705	13.4935	12	13	12	1082	120.132	7.28	7.84009
High	Q14498	RBM39	32.5465	23.9623	10	11	10	530	59.343	10.1	8.73694
High	Q12849	GRSF1	31.9924	26.875	10	10	10	480	53.093	6.19	11.9635
High	Q9H6F5	CCDC86	31.8201	37.2222	9	11	9	360	40.211	10.33	11.6164
High	Q9P206	NHSL3	31.6329	9.85507	8	9	8	1035	107.03	9.73	9.13828
High	P26641	EEF1G	31.3273	18.0778	9	11	9	437	50.087	6.67	11.6731
High	Q9NVP1	DDX18	30.8719	15.3731	8	9	8	670	75.359	9.5	10.5396
High	P06576	ATP5F1B	30.8687	20.983	8	8	8	529	56.525	5.4	6.67459
High	P62736	ACTA2	30.77	24.6684	8	11	1	377	41.982	5.39	13.138
High	P16402	H1-3	30.6288	15.3846	6	7	6	221	22.336	11.02	14.5822
High	P05023	ATP1A1	29.3882	9.97067	8	8	8	1023	112.824	5.49	9.45358
High	Q5JTH9	RRP12	29.3704	8.55821	10	11	10	1297	143.611	8.75	4.44392
High	O60506	SYNCRIP	29.3029	15.8909	9	10	6	623	69.56	8.59	6.2789
High	P18124	RPL7	29.053	36.6935	11	12	11	248	29.207	10.65	17.0253
High	P42704	LRPPRC	28.9747	7.24534	9	10	9	1394	157.805	6.13	5.17502
High	Q9NZM5	NOP53	28.7002	18.6192	8	9	8	478	54.356	10.32	12.5763
High	P47895	ALDH1A3	28.1463	20.3125	9	9	9	512	56.073	7.25	6.38579
High	P11586	MTHFD1	27.7301	11.7647	9	9	9	935	101.467	7.3	7.28944
High	Q7L2E3	DHX30	27.7237	8.54271	10	10	10	1194	133.855	8.78	6.0077
High	P22087	FBL	27.47	23.9875	6	7	6	321	33.763	10.18	8.41056
High	P05141	SLC25A5	27.4642	24.4966	7	9	7	298	32.831	9.69	10.4283
High	Q9Y446	PKP3	27.3631	15.9348	11	12	11	797	87.029	9.32	1.63107
High	Q14694	USP10	27.3124	14.411	8	8	8	798	87.08	5.31	6.70686
High	Q9UER7	DAXX	27.2275	15.5405	7	8	7	740	81.323	4.87	5.94476
High	A0A8I5KQE6	RPSA2	26.9998	16.6102	5	6	5	295	32.888	4.87	9.02572
High	Q8NCD3	HJURP	26.791	15.3743	8	9	8	748	83.487	9.31	6.88738
High	Q8N0Z3	SPICE1	26.7851	13.0994	9	9	9	855	96.205	7.44	8.88172
High	P11387	TOP1	26.6615	11.2418	8	9	8	765	90.669	9.31	5.49668
High	Q02809	PLOD1	26.451	14.8556	8	8	8	727	83.497	6.95	8.1818
High	Q8IWU5	SULF2	25.7418	9.88506	8	8	8	870	100.39	9.17	8.62714
High	P05388	RPLP0	25.6714	32.1767	7	9	7	317	34.252	5.97	14.9503
High	Q6NXG1	ESRP1	25.5912	9.83847	6	7	4	681	75.537	6.68	8.7417
High	Q9NQ55	PPAN	25.4705	11.8393	5	6	5	473	53.161	10.13	11.175
High	P48634	PRRC2A	24.9865	4.91423	7	7	7	2157	228.724	9.45	6.69393
High	P29966	MARCKS	24.7428	29.8193	5	5	5	332	31.536	4.45	9.58513
High	P14923	JUP	24.6627	14.3624	9	9	9	745	81.693	6.14	7.17182
High	Q86V81	ALYREF	24.6208	15.1751	3	5	3	257	26.872	11.15	11.7049
High	P31944	CASP14	24.3825	24.3802	5	6	5	242	27.662	5.58	6.03522
High	P04075	ALDOA	24.1656	22.5275	6	6	6	364	39.395	8.09	9.08668
High	P54136	RARS1	23.8028	19.5455	11	11	11	660	75.331	6.68	1.71756
High	Q5C9Z4	NOM1	23.6148	9.53488	8	8	8	860	96.198	8.1	4.95442
High	O43776	NARS1	23.2908	16.4234	8	8	8	548	62.903	6.25	2.44125
High	P47897	QARS1	22.9627	12.6452	8	8	8	775	87.743	7.15	6.83787
High	Q9NWH9	SLTM	22.9042	8.89749	7	8	7	1034	117.079	7.87	5.10567
High	P27695	APEX1	22.8394	19.8113	6	6	6	318	35.532	8.12	6.86733
High	Q14697	GANAB	22.5537	11.6525	8	9	8	944	106.807	6.14	9.69452
High	Q9UMY1	NOL7	22.2163	26.07	6	6	6	257	29.409	9.67	9.32648
High	P31942	HNRNPH3	22.0953	20.5202	6	9	4	346	36.903	6.87	10.5344
High	Q9Y3I0	RTCB	21.994	18.8119	8	8	8	505	55.175	7.23	6.9627
High	P61978	HNRNPK	21.9216	19.2225	7	7	7	463	50.944	5.54	7.74036
High	P60842	EIF4A1	21.7635	11.0837	4	5	3	406	46.125	5.48	3.47438
High	O43143	DHX15	21.6451	12.8302	9	9	9	795	90.875	7.46	2.09412
High	P46777	RPL5	21.5425	35.3535	8	9	8	297	34.341	9.72	2.33067
High	P10809	HSPD1	21.5348	13.6126	8	8	8	573	61.016	5.87	15.5001
High	P20810	CAST	21.5186	18.3616	7	7	7	708	76.526	5.07	3.85363
High	Q6P158	DHX57	21.4976	5.55556	8	8	6	1386	155.507	7.71	7.02749
High	O15371	EIF3D	21.4504	10.219	4	5	4	548	63.932	6.05	4.10305
High	P00558	PGK1	21.4195	22.542	7	8	7	417	44.586	8.1	3.80902
High	Q13619	CUL4A	21.3458	11.0672	8	8	8	759	87.624	8.13	2.04012
High	Q12905	ILF2	21.3243	20.5128	6	8	6	390	43.035	5.26	8.89625
High	O43896	KIF1C	21.2278	8.52221	8	10	8	1103	122.87	6.9	6.27347
High	O60716	CTNND1	21.224	8.26446	6	7	6	968	108.103	6.23	1.79098
High	Q02878	RPL6	21.1618	22.5694	8	8	8	288	32.708	10.58	6.29016
High	P13010	XRCC5	21.1599	16.6667	10	10	10	732	82.652	5.81	5.24755
High	Q9H329	EPB41L4B	21.1001	7.66667	6	7	5	900	99.65	9.04	2.08059
High	Q7Z794	KRT77	20.9882	12.4567	7	10	4	578	61.864	5.99	8.36353
High	O00257	CBX4	20.9234	13.3929	6	7	6	560	61.329	9.36	6.51144
High	P27797	CALR	20.6164	17.9856	5	6	5	417	48.112	4.44	7.63781
High	Q13310	PABPC4	20.0754	13.5093	7	7	4	644	70.738	9.26	1.75317
High	P04843	RPN1	20.0079	10.3789	5	5	5	607	68.527	6.38	3.37301
High	Q9NY93	DDX56	19.7102	15.7221	8	8	8	547	61.551	9.26	4.1841
High	O94761	RECQL4	19.6994	9.02318	7	7	7	1208	132.983	8.09	2.78089
High	Q9UQB8	BAIAP2	19.2809	13.0435	6	6	6	552	60.83	8.9	1.7239
High	Q92598	HSPH1	19.1626	9.44056	6	6	6	858	96.804	5.39	2.08569
High	Q03701	CEBPZ	19.1017	7.11575	7	7	7	1054	120.898	5.94	4.5163
High	P23396	RPS3	19.0912	27.1605	6	6	6	243	26.671	9.66	8.2453
High	P51659	HSD17B4	18.9432	9.51087	5	6	5	736	79.636	8.84	1.75113
High	Q8IWC1	MAP7D3	18.6594	8.78995	6	7	6	876	98.368	9.32	2.13395
High	Q96KR1	ZFR	18.6284	8.00745	6	6	6	1074	116.939	9.04	4.08996
High	Q13206	DDX10	18.5066	8.11429	6	6	6	875	100.825	8.63	1.91847
High	P07814	EPRS1	18.391	8.46561	9	9	9	1512	170.483	7.33	3.50952
High	Q96PK6	RBM14	18.3423	10.3139	5	5	5	669	69.449	9.67	6.5216
High	Q9HCM4	EPB41L5	18.2967	6.68486	4	4	3	733	81.805	6.58	4.9218
High	P38919	EIF4A3	18.2697	7.78589	3	4	2	411	46.841	6.73	3.47438
High	P30101	PDIA3	18.1302	16.2376	7	7	7	505	56.747	6.35	3.51484
High	Q13724	MOGS	18.0708	9.319	6	6	6	837	91.861	8.9	4.74161
High	Q9BZZ5	API5	17.753	11.4504	5	6	5	524	58.968	7.34	1.86593
High	Q8N1N4	KRT78	17.6379	6.34615	3	4	2	520	56.83	6.02	4.92031
High	P14868	DARS1	17.5075	18.1637	8	8	8	501	57.1	6.55	3.8665
High	Q9NQZ2	UTP3	17.4506	16.2839	6	7	6	479	54.525	5.62	3.72604
High	Q8ND56	LSM14A	17.2191	10.7991	6	6	6	463	50.499	9.52	6.00811
High	Q9Y6N5	SQOR	17.1829	17.1111	5	5	5	450	49.929	9.11	5.16574
High	O75683	SURF6	16.981	14.4044	4	4	4	361	41.426	10.64	7.64027
High	P38159	RBMX	16.9724	18.9258	8	8	8	391	42.306	10.05	3.92754
High	P49368	CCT3	16.8944	11.1927	6	6	6	545	60.495	6.49	4.1309
High	O75147	OBSL1	16.7118	4.53586	6	6	6	1896	206.817	5.63	1.66714
High	Q8NC51	SERBP1	16.5547	14.951	6	6	6	408	44.938	8.65	5.18351
High	Q8IY37	DHX37	16.3509	8.38375	8	9	8	1157	129.464	8.1	2.11929
High	P63104	YWHAZ	16.3225	22.8571	5	5	3	245	27.728	4.79	4.67317
High	P41091	EIF2S3	16.3175	16.7373	6	6	6	472	51.077	8.4	1.62869
High	P34932	HSPA4	16.0997	7.97619	5	5	5	840	94.271	5.19	2.03493
High	P49748	ACADVL	16.0776	11.7557	6	6	6	655	70.345	8.75	1.87119
High	P11413	G6PD	16.063	17.2816	8	8	8	515	59.219	6.84	0
High	P19012	KRT15	16.0226	11.8421	7	7	1	456	49.181	4.77	9.13655
High	P35241	RDX	15.9842	11.1492	6	6	2	583	68.521	6.37	4.05645
High	P23246	SFPQ	15.7372	7.63791	4	4	4	707	76.102	9.44	8.80308
High	Q9P258	RCC2	15.621	14.3678	5	6	5	522	56.049	8.78	4.4763
High	Q7KZI7	MARK2	15.5239	5.58376	4	4	4	788	87.856	9.72	9.89148
High	Q86YZ3	HRNR	15.4995	3.19298	3	3	3	2850	282.228	10.04	5.2624
High	Q9H6T0	ESRP2	15.39	5.50206	4	5	2	727	78.351	6.71	5.0632
High	Q96NY9	MUS81	15.3764	14.3376	5	5	5	551	61.135	9.73	0
High	P46781	RPS9	15.2855	27.8351	6	6	6	194	22.578	10.65	5.37194
High	P49757	NUMB	15.2496	10.5991	6	6	6	651	70.759	8.51	2.0129
High	P52292	KPNA2	15.1302	7.56144	3	3	3	529	57.826	5.4	4.18478
High	P50990	CCT8	15.1177	9.85401	5	5	5	548	59.583	5.6	7.93834
High	P07237	P4HB	14.8497	16.7323	7	7	7	508	57.081	4.87	0
High	P06748	NPM1	14.5036	9.52381	3	4	3	294	32.555	4.78	4.70786
High	Q9BZE4	GTPBP4	14.4488	11.3565	6	6	6	634	73.918	9.5	1.98155
High	Q13151	HNRNPA0	14.3097	12.7869	4	8	2	305	30.822	9.29	11.9276
High	P18621	RPL17	14.2523	22.2826	4	5	4	184	21.383	10.17	4.2271
High	Q9H5H4	ZNF768	14.0952	8.7037	4	4	4	540	60.191	7.97	2.42137
High	Q92522	H1-10	13.9991	17.3709	3	3	3	213	22.474	10.76	5.95419
High	P50416	CPT1A	13.8619	6.08021	4	4	4	773	88.311	8.65	4.41981
High	P00367	GLUD1	13.839	13.7993	5	5	5	558	61.359	7.8	0
High	Q32P44	EML3	13.7545	7.36607	6	6	6	896	95.138	7.12	1.61556
High	Q15046	KARS1	13.6946	8.0402	5	5	5	597	68.005	6.35	2.15772
High	Q06587	RING1	13.6894	10.0985	3	4	3	406	42.403	5.62	3.33108
High	P56192	MARS1	13.6614	7.66667	5	5	5	900	101.052	6.16	0
High	Q70EL4	USP43	13.6152	5.34283	5	5	5	1123	122.732	9.19	1.92399
High	Q8WXX5	DNAJC9	13.5523	16.1538	4	5	4	260	29.891	5.73	3.92192
High	P22314	UBA1	13.5122	7.08885	6	6	6	1058	117.774	5.76	0
High	Q9H8H2	DDX31	13.4385	5.64042	4	4	4	851	94.029	9.99	0
High	O75223	GGCT	13.2891	18.0851	3	3	3	188	20.994	5.14	0
High	P50570	DNM2	13.2762	6.66667	6	6	6	870	98.003	7.44	1.76814
High	Q5T749	KPRP	13.2236	13.1261	5	5	5	579	64.093	8.27	4.69346
High	Q08554	DSC1	13.1928	5.81655	4	4	4	894	99.924	5.43	2.78677
High	P07384	CAPN1	13.0324	9.66387	6	6	6	714	81.838	5.67	0
High	Q86Y46	KRT73	12.9951	6.11111	5	6	1	540	58.887	7.23	3.85177
High	Q8IY67	RAVER1	12.9095	14.1914	5	5	5	606	63.837	8.48	1.93355
High	P62979	RPS27A	12.8628	30.1282	4	5	4	156	17.953	9.64	3.77976
High	Q6SJ93	FAM111B	12.8381	8.31063	5	5	5	734	84.62	8.59	0
High	Q8NDX5	PHC3	12.6565	7.42625	5	5	4	983	106.096	6.62	4.45436
High	P00338	LDHA	12.5962	10.8434	3	4	3	332	36.665	8.27	7.1435
High	P18206	VCL	12.5267	6.43739	6	6	6	1134	123.722	5.66	1.87192
High	Q6NZI2	CAVIN1	12.4584	12.0513	3	5	3	390	43.45	5.6	1.63958
High	P41250	GARS1	12.4537	4.46549	3	3	3	739	83.113	7.03	4.42937
High	Q8WWM7	ATXN2L	12.3444	4.83721	4	4	4	1075	113.304	8.59	2.22486
High	Q8TF50	ZNF526	12.2504	4.62687	3	4	3	670	73.574	6.47	0
High	P35251	RFC1	12.2357	6.5331	5	5	5	1148	128.175	9.36	0
High	Q9NV06	DCAF13	12.2283	10.5618	4	4	4	445	51.369	9.19	4.077
High	P00352	ALDH1A1	12.2041	11.7764	4	4	4	501	54.827	6.73	3.89126
High	Q9UQ80	PA2G4	12.1549	14.7208	5	6	5	394	43.759	6.55	1.61918
High	Q8NI77	KIF18A	11.9068	7.34967	5	5	4	898	102.216	8.91	3.89155
High	Q9HB58	SP110	11.8677	6.5312	4	4	4	689	78.345	8.87	2.42889
High	P01040	CSTA	11.8545	37.7551	3	4	3	98	11	5.5	3.47983
High	Q8IYB3	SRRM1	11.8394	6.85841	4	4	4	904	102.274	11.84	4.94769
High	P26599	PTBP1	11.8024	11.6697	5	5	5	557	59.596	9.16	0
High	Q09666	AHNAK	11.7715	4.31239	5	6	5	5890	628.699	6.15	1.71303
High	P56182	RRP1	11.6423	11.7137	4	4	4	461	52.807	9.33	1.91038
High	Q96EK4	THAP11	11.6106	11.1465	4	5	4	314	34.433	8.98	4.00982
High	P83731	RPL24	11.5917	25.4777	4	4	4	157	17.768	11.25	5.10309
High	Q6P1N0	CC2D1A	11.5206	5.46793	4	4	4	951	103.998	8.09	1.80062
High	P46776	RPL27A	11.4654	22.2973	3	3	3	148	16.551	11	1.88594
High	P31040	SDHA	11.4413	7.07831	4	4	4	664	72.645	7.39	2.11458
High	P55884	EIF3B	11.1759	5.15971	4	4	4	814	92.424	5	0
High	Q12931	TRAP1	11.0866	4.11932	2	3	1	704	80.06	8.21	4.34065
High	E9PAV3	NACA	10.9497	2.02117	3	3	3	2078	205.295	9.58	2.06471
High	P52209	PGD	10.939	7.86749	3	3	3	483	53.106	7.23	3.78062
High	Q9HBE1	PATZ1	10.7802	6.9869	5	5	5	687	74.013	8.35	0
High	O15226	NKRF	10.7223	7.82609	5	5	5	690	77.624	8.79	1.62155
High	P54577	YARS1	10.7022	10.2273	6	6	6	528	59.106	7.05	3.46538
High	P29597	TYK2	10.3522	3.20135	3	3	3	1187	133.565	7.15	1.83605
High	P16070	CD44	10.2712	2.96496	2	2	2	742	81.487	5.33	3.92414
High	P60174	TPI1	10.2692	10.8434	2	2	2	249	26.653	6.9	1.97051
High	Q5SSJ5	HP1BP3	10.2322	9.94575	5	5	5	553	61.169	9.67	0
High	Q13200	PSMD2	9.98295	5.94714	4	4	4	908	100.136	5.2	1.73011
High	Q96T37	RBM15	9.77772	5.01535	4	4	4	977	107.124	10.08	0
High	P27348	YWHAQ	9.77615	17.9592	4	4	2	245	27.747	4.78	1.79931
High	P21127	CDK11B	9.75685	7.04403	6	6	6	795	92.563	5.54	0
High	P78371	CCT2	9.74054	6.35514	3	4	3	535	57.452	6.46	2.17566
High	Q8NE71	ABCF1	9.6431	5.56213	4	4	4	845	95.866	6.8	0
High	P20700	LMNB1	9.61822	8.02048	5	5	4	586	66.368	5.16	1.6068
High	P11216	PYGB	9.5623	4.98221	3	3	3	843	96.635	6.86	2.21449
High	P04083	ANXA1	9.53368	11.8497	3	3	3	346	38.69	7.02	1.66375
High	Q9NPH2	ISYNA1	9.50985	6.2724	3	3	3	558	61.029	5.76	1.81172
High	Q5SY16	NOL9	9.45124	6.12536	3	3	3	702	79.272	9.13	3.01236
High	P22102	GART	9.42292	5.74257	4	4	4	1010	107.699	6.7	0
High	Q9H0S4	DDX47	9.27602	7.47253	3	3	3	455	50.615	9.1	0
High	Q14974	KPNB1	9.26616	3.99543	3	3	3	876	97.108	4.78	1.99822
High	A6NFI3	ZNF316	9.12061	4.78088	3	3	3	1004	108.37	5.31	3.37064
High	Q13243	SRSF5	8.9985	14.3382	4	5	3	272	31.245	11.59	0
High	Q9BX40	LSM14B	8.82426	8.83117	2	3	2	385	42.045	9.69	2.72548
High	Q15393	SF3B3	8.80427	2.95809	3	3	3	1217	135.492	5.26	1.6172
High	Q9BYG3	NIFK	8.80411	21.5017	4	4	4	293	34.201	9.88	0
High	O75534	CSDE1	8.78764	4.13534	3	3	3	798	88.829	6.25	2.43105
High	P13797	PLS3	8.77734	6.19048	3	3	3	630	70.766	5.6	0
High	Q15019	SEPTIN2	8.71528	13.0194	4	4	4	361	41.461	6.6	0
High	Q01518	CAP1	8.68863	7.57895	3	3	3	475	51.869	8.06	0
High	Q96SW2	CRBN	8.68193	9.50226	3	3	3	442	50.513	5.63	0
High	O00567	NOP56	8.64992	6.90236	3	3	3	594	66.009	9.19	0
High	Q5D862	FLG2	8.64757	1.422	2	2	2	2391	247.928	8.31	1.85035
High	Q68D10	SPTY2D1	8.54726	6.13139	4	4	4	685	75.553	9.79	2.02656
High	Q9UMS4	PRPF19	8.38083	5.55556	2	3	2	504	55.146	6.61	0
High	P19367	HK1	8.36609	4.4711	5	5	5	917	102.42	6.8	1.77751
High	Q96P63	SERPINB12	8.35188	8.64198	3	3	3	405	46.247	5.53	1.82287
High	Q15365	PCBP1	8.34912	14.0449	4	4	4	356	37.474	7.09	1.7107
High	P49591	SARS1	8.30197	5.64202	2	3	2	514	58.74	6.43	2.39207
High	Q9NVU7	SDAD1	8.29536	6.55022	4	4	4	687	79.82	9.25	0
High	Q14137	BOP1	8.29378	6.43432	3	3	3	746	83.577	6.19	2.01468
High	P07339	CTSD	8.18689	16.0194	5	5	5	412	44.524	6.54	1.6523
High	Q9NSD9	FARSB	8.09897	6.79117	4	4	4	589	66.074	6.84	0
High	Q8N531	FBXL6	8.09582	9.27644	4	4	4	539	58.521	9.29	0
High	P16401	H1-5	8.01582	9.73451	3	3	3	226	22.566	10.92	7.06012
High	P17480	UBTF	8.01436	3.66492	2	2	2	764	89.35	5.81	2.09274
High	Q8N1G4	LRRC47	7.96422	10.9777	4	4	4	583	63.434	8.28	0
High	P00505	GOT2	7.94938	4.65116	2	2	2	430	47.487	9.01	2.20386
High	Q14157	UBAP2L	7.94286	3.31187	3	3	3	1087	114.465	7.11	0
High	Q2NL82	TSR1	7.93562	4.72637	3	3	3	804	91.752	7.42	0
High	Q9Y6M1	IGF2BP2	7.89632	6.01002	3	3	1	599	66.081	8.46	0
High	P81605	DCD	7.78905	20	2	2	2	110	11.277	6.54	5.05202
High	Q86TG7	PEG10	7.78234	5.64972	3	3	3	708	80.122	6.39	2.33379
High	P06744	GPI	7.77244	10.0358	5	5	5	558	63.107	8.32	0
High	P33176	KIF5B	7.69156	3.63448	3	3	3	963	109.617	6.51	1.82345
High	Q13435	SF3B2	7.67298	4.58101	4	4	4	895	100.165	5.67	1.97437
High	Q6PK04	CCDC137	7.62069	9.34256	2	2	2	289	33.211	10.93	0
High	Q00610	CLTC	7.6206	2.20896	2	2	2	1675	191.493	5.69	0
High	Q00341	HDLBP	7.61895	2.76025	3	3	3	1268	141.352	6.87	0
High	P04792	HSPB1	7.51735	20.9756	3	3	3	205	22.768	6.4	1.98377
High	P41252	IARS1	7.49262	3.09033	4	4	4	1262	144.406	6.15	0
High	Q9HCE1	MOV10	7.48208	3.68893	3	3	3	1003	113.599	8.82	2.05074
High	Q9NYL2	MAP3K20	7.45486	3.375	3	3	3	800	91.098	7.87	1.69214
High	P14314	PRKCSH	7.38022	10.4167	4	4	4	528	59.388	4.41	0
High	Q8WWK9	CKAP2	7.35298	4.39239	2	2	2	683	76.939	9.41	0
High	P31151	S100A7	7.33051	33.6634	3	3	3	101	11.464	6.77	1.68786
High	Q6PKG0	LARP1	7.28609	5.20073	5	5	5	1096	123.434	8.82	2.02678
High	Q15233	NONO	7.23902	9.12951	4	4	4	471	54.197	8.95	0
High	P13667	PDIA4	7.22219	8.52713	4	4	4	645	72.887	5.07	2.13438
High	P19525	EIF2AK2	7.21229	5.80762	3	3	3	551	62.056	8.4	1.96267
High	P40939	HADHA	7.17895	3.66972	3	3	3	763	82.947	9.04	0
High	Q08188	TGM3	7.13906	6.78211	4	4	4	693	76.584	5.86	0
High	P34897	SHMT2	7.0623	7.34127	3	3	3	504	55.958	8.53	3.51849
High	P62906	RPL10A	7.05951	13.3641	3	3	3	217	24.816	9.94	3.60656
High	P27824	CANX	6.88783	6.92568	5	5	5	592	67.526	4.6	0
High	Q9NZ01	TECR	6.88421	6.16883	2	3	2	308	36.011	9.45	3.68292
High	O43813	LANCL1	6.87423	5.01253	2	2	2	399	45.254	7.75	2.31005
High	Q10567	AP1B1	6.87072	3.68809	3	3	1	949	104.54	5.06	1.60848
High	Q9BXS6	NUSAP1	6.84501	8.84354	3	3	3	441	49.422	9.91	0
High	P26640	VARS1	6.82542	2.45253	2	2	2	1264	140.387	7.59	0
High	Q9NUL3	STAU2	6.80337	5.78947	3	3	2	570	62.569	9.61	0
High	Q56NI9	ESCO2	6.79688	6.3228	3	3	3	601	68.264	9.39	0
High	P31948	STIP1	6.72835	3.68324	2	2	2	543	62.599	6.8	1.64768
High	Q16543	CDC37	6.6816	6.87831	2	2	2	378	44.44	5.25	2.29748
High	Q13247	SRSF6	6.61764	7.26744	3	3	2	344	39.563	11.43	3.65912
High	Q14141	SEPTIN6	6.51008	6.2212	3	3	1	434	49.685	6.67	1.70193
High	P30153	PPP2R1A	6.44711	3.22581	2	2	2	589	65.267	5.11	0
High	P06702	S100A9	6.4375	24.5614	2	3	2	114	13.234	6.13	2.54445
High	Q6NSJ2	PHLDB3	6.40267	3.125	2	2	2	640	71.867	6.57	0
High	Q9UHK0	NUFIP1	6.38871	6.46465	3	3	3	495	56.264	9.13	0
High	Q15084	PDIA6	6.38359	7.27273	2	2	2	440	48.091	5.08	2.13319
High	Q6ZUT6	CCDC9B	6.37845	8.98876	3	3	3	534	57.29	9.13	0
High	P23526	AHCY	6.37775	6.94444	3	3	3	432	47.685	6.34	0
High	Q86VP6	CAND1	6.36598	3.17073	3	3	3	1230	136.289	5.78	0
High	Q16181	SEPTIN7	6.30632	5.94966	2	2	1	437	50.648	8.63	2.65726
High	Q9Y265	RUVBL1	6.2903	9.21053	3	3	3	456	50.196	6.42	0
High	Q9NNW5	WDR6	6.2604	5.61998	3	3	3	1121	121.647	6.87	0
High	O75909	CCNK	6.25782	4.13793	1	1	1	580	64.199	8.41	2.77426
High	P29692	EEF1D	6.23707	12.8114	2	2	2	281	31.103	5.01	0
High	P26373	RPL13	6.18627	12.7962	3	3	3	211	24.247	11.65	1.60037
High	Q9GZR7	DDX24	6.17301	5.58789	4	4	4	859	96.271	9.06	0
High	Q96PZ2	FAM111A	6.16713	4.90998	3	3	3	611	70.151	8.53	1.79729
High	Q92974	ARHGEF2	6.15821	1.92698	2	3	2	986	111.473	7.27	0
High	P25311	AZGP1	6.06429	5.7047	1	1	1	298	34.237	6.05	2.20567
High	P07477	PRSS1	6.03245	8.09717	1	2	1	247	26.541	6.51	2.2743
High	P12814	ACTN1	5.98411	2.80269	2	2	1	892	102.993	5.41	0
High	Q9NVA2	SEPTIN11	5.90012	6.29371	3	3	1	429	49.367	6.81	0
High	Q01780	EXOSC10	5.87946	3.16384	2	2	2	885	100.768	8.46	0
High	P48643	CCT5	5.84653	5.36044	3	3	3	541	59.633	5.66	0
High	Q8NCA5	FAM98A	5.74449	2.89575	1	1	1	518	55.238	8.95	2.26186
High	Q01105	SET	5.68022	7.24138	2	2	2	290	33.469	4.32	0
High	Q15020	SART3	5.64081	3.11526	3	3	3	963	109.865	5.57	0
High	P33993	MCM7	5.63387	3.33797	2	2	2	719	81.257	6.46	0
High	Q04917	YWHAH	5.60029	13.0081	3	3	1	246	28.201	4.84	1.79931
High	Q9Y383	LUC7L2	5.59493	7.65306	2	2	2	392	46.486	10.01	1.92993
High	P46087	NOP2	5.5259	3.94089	3	3	3	812	89.247	9.23	1.63078
High	Q96EY7	PTCD3	5.41526	3.19303	2	2	2	689	78.5	6.42	0
High	Q9BZI7	UPF3B	5.40317	4.96894	2	2	2	483	57.727	9.48	0
High	P35606	COPB2	5.33323	2.09713	2	2	2	906	102.422	5.27	0
High	Q9Y3Y2	CHTOP	5.29592	11.6935	2	2	2	248	26.38	12.23	0
High	P27635	RPL10	5.27702	12.1495	3	3	3	214	24.561	10.08	2.67961
High	Q13740	ALCAM	5.2651	5.1458	2	2	2	583	65.061	6.25	0
High	P12273	PIP	5.26396	18.4932	2	2	2	146	16.562	8.05	0
High	Q9BQ67	GRWD1	5.24396	5.38117	2	2	2	446	49.388	4.92	2.33608
High	Q96KG9	SCYL1	5.24043	4.33168	3	3	3	808	89.575	6.3	0
High	O43707	ACTN4	5.21071	2.85401	2	2	1	911	104.788	5.44	0
High	O95831	AIFM1	5.18469	5.22023	2	2	2	613	66.859	8.95	0
High	Q9Y6J9	TAF6L	5.15671	5.30547	2	2	2	622	67.772	8.97	0
High	P42166	TMPO	5.09182	4.61095	2	2	2	694	75.446	7.66	0
High	Q6NSZ9	ZSCAN25	5.07954	6.43382	2	2	2	544	61.435	7.72	2.04446
High	Q99832	CCT7	5.07827	5.3407	3	3	3	543	59.329	7.65	3.26131
High	Q9C086	INO80B	5.05838	6.74157	2	2	2	356	38.613	9.61	0
High	P78362	SRPK2	4.97964	4.50581	2	2	2	688	77.478	4.97	0
High	Q9P2J5	LARS1	4.96864	2.97619	3	3	3	1176	134.379	7.3	0
High	P40227	CCT6A	4.89927	6.96798	3	3	2	531	57.988	6.68	0
High	Q14004	CDK13	4.87874	1.52116	2	2	2	1512	164.823	9.69	0
High	P78344	EIF4G2	4.86413	4.41014	3	3	3	907	102.297	7.14	0
High	Q96QR8	PURB	4.86217	7.05128	2	2	2	312	33.22	5.43	2.10538
High	P04181	OAT	4.83624	5.69476	2	2	2	439	48.504	7.03	0
High	P50552	VASP	4.82594	2.89474	1	1	1	380	39.805	8.94	0
High	P15121	AKR1B1	4.79787	6.01266	2	2	2	316	35.83	6.98	1.7996
High	Q6DD87	ZNF787	4.79332	6.5445	2	2	2	382	40.403	7.96	0
High	P63010	AP2B1	4.78531	3.6286	3	3	1	937	104.486	5.38	1.60848
High	P12081	HARS1	4.78392	4.12574	2	2	2	509	57.374	5.88	0
High	O43422	THAP12	4.78231	3.94218	2	2	2	761	87.648	5.86	0
High	Q7L3S4	ZNF771	4.75671	3.78549	1	1	1	317	35.679	8.79	2.05479
High	Q9BY44	EIF2A	4.74368	5.29915	2	2	2	585	64.949	8.87	0
High	Q9UBU9	NXF1	4.71613	5.65428	3	3	3	619	70.139	8.51	0
High	O95478	NSA2	4.71485	8.84615	2	2	2	260	30.047	10.27	1.76625
High	P17655	CAPN2	4.71328	2.42857	2	2	2	700	79.945	4.98	0
High	Q9Y2R4	DDX52	4.68382	2.33723	1	1	1	599	67.424	9.67	0
High	P50914	RPL14	4.66615	5.5814	1	1	1	215	23.417	10.93	0
High	Q99729	HNRNPAB	4.64859	3.91566	1	1	1	332	36.202	8.21	0
High	Q6NW34	NEPRO	4.62288	3.52734	2	2	2	567	64.51	9.74	0
High	Q5JTW2	CEP78	4.50389	4.35414	3	3	3	689	76.348	8.18	0
High	P49411	TUFM	4.48388	3.95604	2	2	2	455	49.843	7.61	2.04725
High	Q9UH17	APOBEC3B	4.46871	5.2356	2	2	2	382	45.894	6.06	0
High	Q14152	EIF3A	4.4603	1.88133	2	2	2	1382	166.468	6.79	0
High	Q15392	DHCR24	4.43681	4.26357	2	2	2	516	60.062	8.16	0
High	Q14145	KEAP1	4.41096	3.84615	2	2	2	624	69.621	6.44	0
High	Q9BV38	WDR18	4.40863	5.32407	2	2	2	432	47.375	6.7	2.01042
High	Q92599	SEPTIN8	4.38643	5.38302	3	3	1	483	55.721	6.28	0
High	Q8IY17	PNPLA6	4.35601	2.10909	2	2	2	1375	150.859	7.74	0
High	Q9BYD3	MRPL4	4.31795	6.10932	1	2	1	311	34.897	9.72	0
High	P17812	CTPS1	4.25544	5.75296	3	3	3	591	66.648	6.46	0
High	P37837	TALDO1	4.24299	8.30861	3	3	3	337	37.516	6.81	0
High	B5ME19	EIF3CL	4.20319	2.29759	2	2	2	914	105.407	5.64	0
High	O14744	PRMT5	4.19585	2.98273	2	2	2	637	72.638	6.29	1.64822
High	Q9H6S0	YTHDC2	4.17987	1.3986	2	2	2	1430	160.147	8.4	0
High	P08195	SLC3A2	4.16643	3.80952	2	2	2	630	67.952	5.01	0
High	Q14680	MELK	4.12143	3.37942	2	2	2	651	74.594	8.72	0
High	O00159	MYO1C	4.12079	3.29257	2	2	2	1063	121.606	9.41	0
High	Q9Y4W6	AFG3L2	4.07073	1.25471	1	1	1	797	88.528	8.66	1.61934
High	Q14247	CTTN	4.06596	6.54545	3	3	3	550	61.549	5.4	0
High	Q15417	CNN3	4.03014	6.68693	2	2	2	329	36.391	6.05	0
High	Q8N163	CCAR2	4.01555	2.70856	2	2	2	923	102.838	5.22	0
High	Q86VM9	ZC3H18	3.97265	1.36411	1	1	1	953	106.315	8.32	0
High	O00178	GTPBP1	3.96679	4.18535	2	2	2	669	72.408	8.34	0
High	Q9Y2P8	RCL1	3.95131	6.16622	2	2	2	373	40.817	9.26	0
High	O75330	HMMR	3.923	2.90055	1	1	1	724	84.049	5.83	0
High	P11279	LAMP1	3.92154	2.63789	1	1	1	417	44.854	8.75	2.25748
High	Q15029	EFTUD2	3.90667	2.36626	2	2	1	972	109.366	5	1.82615
High	Q9UNQ2	DIMT1	3.90483	3.51438	1	1	1	313	35.214	9.99	0
High	P62495	ETF1	3.86748	4.57666	2	2	2	437	49	5.71	0
High	Q7Z4Q2	HEATR3	3.84375	1.91176	1	1	1	680	74.535	5.11	0
High	Q96MU7	YTHDC1	3.82803	2.33838	2	2	2	727	84.649	6.23	0
High	P55084	HADHB	3.81276	1.89873	1	1	1	474	51.262	9.41	0
High	Q6IQ23	PLEKHA7	3.79371	1.24888	1	1	1	1121	127.056	9.35	0
High	P61221	ABCE1	3.6968	2.00334	1	1	1	599	67.271	8.34	0
High	Q15067	ACOX1	3.68424	2.87879	1	1	1	660	74.376	8.16	0
High	Q5T9A4	ATAD3B	3.68412	2.31481	2	2	2	648	72.527	9.2	0
High	O95985	TOP3B	3.67009	2.43619	2	2	2	862	96.599	8.12	0
High	P42285	MTREX	3.6693	1.72745	2	2	2	1042	117.729	6.52	0
High	Q99798	ACO2	3.64493	1.66667	1	1	1	780	85.372	7.61	0
High	Q9P031	CCDC59	3.62206	11.6183	2	2	2	241	28.652	9.88	0
High	P36871	PGM1	3.58747	4.09253	2	2	2	562	61.411	6.76	0
High	Q99848	EBNA1BP2	3.54714	3.92157	1	1	1	306	34.83	10.1	0
High	Q00577	PURA	3.54424	2.79503	1	1	1	322	34.889	6.44	1.66439
High	Q6KB66	KRT80	3.53159	8.18584	3	3	3	452	50.494	5.67	0
High	Q96HC4	PDLIM5	3.52959	1.51007	1	1	1	596	63.904	8.21	0
High	Q99959	PKP2	3.45482	1.4756	1	1	1	881	97.355	9.33	0
High	Q9NTK5	OLA1	3.41181	5.05051	2	2	2	396	44.715	7.81	0
High	Q96G21	IMP4	3.37989	6.52921	2	2	2	291	33.736	9.47	1.88094
High	Q9NW13	RBM28	3.36265	3.16206	2	2	2	759	85.685	9.22	0
High	Q14574	DSC3	3.33786	2.56696	2	2	2	896	99.906	6.1	0
High	Q07666	KHDRBS1	3.32911	3.16027	1	1	1	443	48.197	8.66	0
High	P25205	MCM3	3.32866	2.22772	2	2	2	808	90.924	5.77	0
High	Q8WY91	THAP4	3.31087	1.90641	1	1	1	577	62.851	9.28	1.82861
High	O75390	CS	3.27996	5.79399	2	2	2	466	51.68	8.32	0
High	P63244	RACK1	3.26984	6.62461	2	2	2	317	35.055	7.69	0
High	O96013	PAK4	3.24481	2.53807	1	1	1	591	64.032	9.73	0
High	Q13867	BLMH	3.22156	4.3956	1	1	1	455	52.528	6.27	0
High	Q2QGD7	ZXDC	3.21155	1.51515	1	1	1	858	89.932	8.13	0
High	Q13835	PKP1	3.15718	2.94511	2	2	2	747	82.808	9.13	0
High	Q13610	PWP1	3.14693	5.18962	2	2	2	501	55.793	4.77	0
High	Q8IXB1	DNAJC10	3.14092	1.26103	1	1	1	793	91.021	7.18	0
High	Q8IXK0	PHC2	3.13502	2.5641	2	2	1	858	90.657	8.69	0
High	Q9BR76	CORO1B	3.12965	3.88548	2	2	2	489	54.2	5.88	0
High	Q14318	FKBP8	3.1074	3.8835	1	1	1	412	44.534	4.84	0
High	Q8TD17	ZNF398	3.09767	1.86916	1	1	1	642	71.266	6.67	0
High	Q96QK1	VPS35	3.09636	3.64322	2	2	2	796	91.649	5.49	0
High	P05089	ARG1	3.06951	3.41615	1	1	1	322	34.713	7.21	1.86281
High	P40926	MDH2	3.05845	6.50888	2	2	2	338	35.481	8.68	0
High	P26368	U2AF2	3.0549	5.47368	2	2	2	475	53.467	9.09	0
High	Q53GS9	USP39	3.05311	2.65487	1	1	1	565	65.34	8.91	0
High	P35520	CBS	3.0383	4.17423	2	2	2	551	60.548	6.65	0
High	Q16513	PKN2	3.03612	0.914634	1	1	1	984	111.964	6.3	1.67315
High	Q86XP3	DDX42	2.99338	2.45203	2	2	2	938	102.912	7.02	0
High	Q9Y6V7	DDX49	2.96907	4.34783	2	2	2	483	54.192	9.06	0
High	Q9ULD2	MTUS1	2.94119	0.944882	1	1	1	1270	141.309	7.5	0
High	Q14258	TRIM25	2.88439	2.22222	1	1	1	630	70.928	8.09	0
High	P50991	CCT4	2.88263	3.8961	2	2	2	539	57.888	7.83	0
High	P35237	SERPINB6	2.87746	3.98936	1	1	1	376	42.594	5.27	0
High	P78347	GTF2I	2.87615	1.1022	1	1	1	998	112.346	6.39	0
High	Q06830	PRDX1	2.86519	5.52764	1	1	1	199	22.096	8.13	1.94862
High	P62805	H4C1	2.85949	7.76699	1	2	1	103	11.36	11.36	0
High	P17987	TCP1	2.85639	3.95683	2	2	2	556	60.306	6.11	2.13148
High	Q8WUF5	PPP1R13L	2.81559	1.57005	1	1	1	828	89.036	6.81	0
High	Q9NY12	GAR1	2.81304	4.14747	1	1	1	217	22.334	10.92	1.78464
High	P12004	PCNA	2.79048	5.74713	1	1	1	261	28.75	4.69	0
High	P05455	SSB	2.79022	2.69608	1	1	1	408	46.808	7.12	0
High	Q8IWA5	SLC44A2	2.78042	1.69972	1	1	1	706	80.071	8.57	0
High	Q86XZ4	SPATS2	2.77134	4.22018	1	1	1	545	59.508	8.9	0
High	Q8WWY3	PRPF31	2.76195	2.20441	1	1	1	499	55.421	5.78	0
High	Q9UBL6	CPNE7	2.68508	1.4218	1	1	1	633	70.249	6.38	0
High	Q9UNN5	FAF1	2.67985	1.69231	1	1	1	650	73.908	4.88	0
High	Q96RQ3	MCCC1	2.64016	2.06897	1	1	1	725	80.422	7.78	0
High	P13928	ANXA8	2.63808	3.0581	1	1	1	327	36.858	5.78	0
High	O95243	MBD4	2.63067	3.7931	2	2	2	580	66.009	8.82	0
High	Q14566	MCM6	2.60836	1.58343	1	1	1	821	92.831	5.41	0
High	P35579	MYH9	2.58235	1.22449	2	2	2	1960	226.392	5.6	0
High	O76094	SRP72	2.57955	2.53353	1	1	1	671	74.56	9.26	1.79648
High	P16615	ATP2A2	2.54085	2.87908	2	2	2	1042	114.683	5.34	0
High	Q16555	DPYSL2	2.50598	1.74825	1	1	1	572	62.255	6.38	0
High	O43684	BUB3	2.49528	7.62195	2	2	2	328	37.131	6.84	0
High	Q9Y3A4	RRP7A	2.49377	3.57143	1	1	1	280	32.314	9.58	0
High	O75821	EIF3G	2.49122	12.8125	2	2	2	320	35.589	6.13	0
High	Q8WUA4	GTF3C2	2.45932	1.97585	2	2	1	911	100.616	7.31	0
High	P27701	CD82	2.38227	3.74532	1	1	1	267	29.606	5.24	0
High	Q8N684	CPSF7	2.38164	2.54777	1	1	1	471	52.018	8	0
High	P14678	SNRPB	2.38038	2.91667	1	1	1	240	24.594	11.19	0
High	P05026	ATP1B1	2.37413	8.25083	2	2	2	303	35.039	8.53	0
High	P42224	STAT1	2.36091	2.13333	1	1	1	750	87.28	6.05	0
High	P48735	IDH2	2.29897	3.76106	2	2	2	452	50.877	8.69	0
High	Q9H8V3	ECT2	2.29639	2.51641	2	2	2	914	103.439	7.71	0
High	Q86U42	PABPN1	2.2926	3.59477	1	1	1	306	32.729	5.06	0
High	P46940	IQGAP1	2.29206	1.3277	2	2	2	1657	189.134	6.48	0
High	Q96HI0	SENP5	2.26999	4.50331	2	2	2	755	86.638	9.17	0
High	Q08945	SSRP1	2.26922	1.55148	1	1	1	709	81.024	6.87	0
High	Q14241	ELOA	2.26906	2.07254	1	1	1	772	87.176	9.57	0
High	Q8WY36	BBX	2.25493	1.27524	1	1	1	941	105.064	8.79	0
High	P15313	ATP6V1B1	2.25251	2.72904	1	1	1	513	56.797	5.66	0
High	P51398	DAP3	2.23129	3.76884	1	1	1	398	45.538	8.88	0
High	P50502	ST13	2.22907	3.79404	1	1	1	369	41.305	5.27	0
Medium	O94826	TOMM70	2.19341	1.80921	1	1	1	608	67.412	7.12	0
Medium	Q14103	HNRNPD	2.17783	3.94366	1	1	1	355	38.41	7.81	0
Medium	Q5VWQ8	DAB2IP	2.13751	1.42977	1	1	1	1189	131.543	8.72	0
Medium	P02786	TFRC	2.12948	1.71053	1	1	1	760	84.818	6.61	0
Medium	P09874	PARP1	2.12773	1.28205	1	1	1	1014	113.012	8.88	0
Medium	Q9P0V9	SEPTIN10	2.11862	3.0837	1	1	1	454	52.56	6.8	0
Medium	P07305	H1-0	2.11458	6.70103	1	1	1	194	20.85	10.84	0
Medium	P78332	RBM6	2.10779	1.24666	1	1	1	1123	128.565	6.32	0
Medium	P40925	MDH1	2.09909	3.59281	1	1	1	334	36.403	7.36	0
Medium	Q9BW19	KIFC1	2.09827	1.93165	1	1	1	673	73.702	8.98	0
Medium	P49588	AARS1	2.09437	1.13636	1	1	1	968	106.743	5.53	0
Medium	Q13045	FLII	2.0873	0.788022	1	1	1	1269	144.659	6.05	0
Medium	P49006	MARCKSL1	2.0864	6.66667	1	1	1	195	19.517	4.67	0
Medium	Q9H7E2	TDRD3	2.07515	2.76498	1	1	1	651	73.14	9.23	0
Medium	P12268	IMPDH2	2.06073	3.50195	1	1	1	514	55.77	6.9	0
Medium	P22528	SPRR1B	2.04745	8.98876	1	1	1	89	9.881	8.48	0
Medium	O95782	AP2A1	2.02068	1.1259	1	1	1	977	107.478	7.03	0
Medium	P09001	MRPL3	2.00643	4.31034	1	1	1	348	38.608	9.48	0
Medium	Q96CT7	CCDC124	1.99012	4.4843	1	1	1	223	25.82	9.54	0
Medium	Q99459	CDC5L	1.98801	1.49626	1	1	1	802	92.194	8.18	0
Medium	Q07020	RPL18	1.97551	5.31915	1	1	1	188	21.621	11.72	0
Medium	Q9Y4C8	RBM19	1.96098	1.35417	1	1	1	960	107.265	6.54	0
Medium	P22061	PCMT1	1.95861	6.1674	1	1	1	227	24.621	7.21	0
Medium	P49841	GSK3B	1.94709	5.95238	2	2	2	420	46.715	8.78	0
Medium	Q9UL18	AGO1	1.93144	1.40023	1	1	1	857	97.152	9.16	0
Medium	P18887	XRCC1	1.88439	1.57978	1	1	1	633	69.455	6.28	0
Medium	F5HEU7	ORF63	1.85792	0.75431	1	1	1	928	103.836	6.87	1.64485
Medium	Q12797	ASPH	1.85667	1.45119	1	1	1	758	85.809	5.01	0
Medium	P07954	FH	1.8548	3.52941	1	1	1	510	54.602	8.76	0
Medium	P60900	PSMA6	1.8471	5.28455	1	1	1	246	27.382	6.76	0
Medium	Q5T750	KPLCE	1.83833	4.4	1	1	1	250	26.219	7.97	0
Medium	P13489	RNH1	1.83833	3.2538	1	1	1	461	49.941	4.82	0
Medium	Q15517	CDSN	1.83298	3.40265	1	1	1	529	51.575	8.44	0
Medium	P05165	PCCA	1.83062	1.51099	1	1	1	728	80.008	7.52	0
Medium	Q96G03	PGM2	1.82711	0.980392	1	1	1	612	68.24	6.73	0
Medium	Q9Y4L1	HYOU1	1.82045	0.900901	1	1	1	999	111.266	5.22	0
Medium	Q9BYE4	SPRR2G	1.81079	17.8082	1	1	1	73	8.152	7.96	0
Medium	Q92526	CCT6B	1.81005	3.58491	2	2	1	530	57.785	7.24	0
Medium	Q8IV36	HID1	1.80827	1.01523	1	1	1	788	88.689	6.06	0
Medium	P62195	PSMC5	1.80189	3.20197	1	1	1	406	45.597	7.55	0
Medium	P61160	ACTR2	1.7333	3.29949	1	1	1	394	44.732	6.74	0
Medium	P53621	COPA	1.73095	1.22549	1	1	1	1224	138.258	7.66	0
Medium	Q8IYA6	CKAP2L	1.71265	2.01342	1	1	1	745	83.535	9.83	0
Medium	Q96AY2	EME1	1.70774	1.92982	1	1	1	570	63.212	7.05	0
Medium	Q14764	MVP	1.69745	1.79171	1	1	1	893	99.266	5.48	0
Medium	Q9UNF1	MAGED2	1.69016	1.81518	1	1	1	606	64.914	9.32	0
Medium	O95625	ZBTB11	1.68952	1.04463	1	1	1	1053	119.308	8.66	0
Medium	P55010	EIF5	1.66174	4.40835	1	1	1	431	49.192	5.58	0
Medium	Q09028	RBBP4	1.65345	3.76471	1	1	1	425	47.626	4.89	0
Medium	Q14320	FAM50A	1.6515	3.83481	1	1	1	339	40.216	6.83	0
Medium	O15213	WDR46	1.64859	1.80328	1	1	1	610	68.029	9.67	0
Medium	Q01813	PFKP	1.63922	2.16837	1	1	1	784	85.542	7.55	0
Medium	P12830	CDH1	1.62709	1.81406	1	1	1	882	97.396	4.73	0
Medium	P01860	IGHG3	1.62672	2.69058	1	1	1	446	49.061	6.87	0
Medium	Q9UG63	ABCF2	1.60642	2.24719	1	1	1	623	71.245	7.37	0
Medium	P35869	AHR	1.60171	1.65094	1	1	1	848	96.086	6.38	0
Medium	P61254	RPL26	1.59739	6.2069	1	1	1	145	17.248	10.55	0
Medium	Q8TDN6	BRIX1	1.59431	3.39943	1	1	1	353	41.375	9.92	0
Medium	Q96HA1	POM121	1.59176	0.880705	1	1	1	1249	127.642	10.56	0
Medium	P08621	SNRNP70	1.57512	2.51716	1	1	1	437	51.526	9.94	0
Medium	P17858	PFKL	1.57154	1.41026	1	1	1	780	84.964	7.5	0
Medium	P01834	IGKC	1.55658	16.8224	1	1	1	107	11.758	6.52	0
Medium	Q9UGY1	NOL12	1.5558	3.28638	1	1	1	213	24.648	10.23	0
Medium	Q01469	FABP5	1.55362	6.66667	1	1	1	135	15.155	7.01	1.73328
Medium	P31689	DNAJA1	1.55037	3.27456	1	1	1	397	44.839	7.08	0
Medium	P02008	HBZ	1.53521	4.92958	1	1	1	142	15.627	8.21	0
Medium	P17540	CKMT2	1.53506	3.81862	1	1	1	419	47.474	8.19	0
Medium	Q9Y5J1	UTP18	1.5236	3.23741	1	1	1	556	61.964	8.76	0
Medium	Q9NZT1	CALML5	1.52086	5.47945	1	1	1	146	15.883	4.44	0
Medium	Q8TCJ2	STT3B	1.51641	1.45278	1	1	1	826	93.614	8.91	0
Medium	O43663	PRC1	1.48758	1.77419	1	1	1	620	71.562	6.68	0
Medium	Q77PU6	U90	1.48346	1.76252	1	2	1	1078	121.405	5.08	0
Medium	P09972	ALDOC	1.47991	6.31868	1	1	1	364	39.431	6.87	0
Medium	Q9Y3M8	STARD13	1.46445	1.25786	1	1	1	1113	124.889	7.02	0
Medium	Q6YHU6	THADA	1.4613	0.716846	1	1	1	1953	219.465	6.06	0
Medium	P31939	ATIC	1.45002	1.85811	1	1	1	592	64.575	6.71	0
Medium	Q9NX02	NLRP2	1.43168	1.69492	1	1	1	1062	120.437	6.07	0
Medium	P08758	ANXA5	1.42713	2.8125	1	1	1	320	35.914	5.05	0
Medium	Q16822	PCK2	1.39686	2.5	1	1	1	640	70.654	7.62	0
Medium	Q5VWQ0	RSBN1	1.38987	1.37157	1	1	1	802	90.015	8.6	0
Medium	P53350	PLK1	1.38679	1.82421	1	1	1	603	68.212	8.91	0
Medium	P50395	GDI2	1.38489	2.47191	1	1	1	445	50.631	6.47	0
Medium	Q13574	DGKZ	1.38122	2.15517	1	1	1	928	103.915	8.05	0
Medium	P55060	CSE1L	1.37325	0.823893	1	1	1	971	110.346	5.77	0
Medium	Q5T5U3	ARHGAP21	1.3712	0.61287	1	1	1	1958	217.329	7.8	0
Medium	P05109	S100A8	1.36764	11.828	1	1	1	93	10.828	7.03	0
Medium	Q8TF42	UBASH3B	1.36012	2.15716	1	1	1	649	72.649	6.93	0
Medium	P61626	LYZ	1.35536	8.10811	1	1	1	148	16.526	9.16	0
Medium	P31930	UQCRC1	1.34679	2.5	1	1	1	480	52.612	6.37	0
Medium	P35227	PCGF2	1.33951	2.32558	1	1	1	344	37.764	7.96	0
Medium	O76021	RSL1D1	1.33404	1.83673	1	1	1	490	54.939	10.13	0
Medium	P33992	MCM5	1.33236	1.63488	1	1	1	734	82.233	8.37	0
Medium	Q13838	DDX39B	1.3292	2.33645	1	1	1	428	48.96	5.67	0
Medium	Q9H967	WDR76	1.30286	1.27796	1	1	1	626	69.725	9.25	0
Medium	Q8IWS0	PHF6	1.292	3.83562	1	1	1	365	41.264	8.68	0
Medium	P23258	TUBG1	1.29183	1.99557	1	1	1	451	51.138	6.14	0
Medium	Q9NQV6	PRDM10	1.282	1.39494	1	1	1	1147	130.054	6.74	0
Medium	P29508	SERPINB3	1.27027	1.79487	1	1	1	390	44.537	6.81	0
Low	Q9NQC3	RTN4	1.2561	1.0906	1	1	1	1192	129.851	4.5	0
Low	O14980	XPO1	1.24957	1.12045	1	1	1	1071	123.306	6.06	0
Low	Q96JQ2	CLMN	1.24795	1.59681	1	1	1	1002	111.582	4.94	0
Low	P53992	SEC24C	1.24519	1.46252	1	1	1	1094	118.249	7.06	0
Low	P49419	ALDH7A1	1.24314	3.15399	1	1	1	539	58.45	7.99	0
Low	Q96HE9	PRR11	1.23807	4.16667	1	1	1	360	40.06	10.11	0
Low	P42858	HTT	1.23485	0.222788	1	1	1	3142	347.383	6.2	0
Low	P27221	E1	1.23025	1.86625	1	1	1	643	72.01	6.32	0
Low	Q86UK0	ABCA12	1.22775	0.693642	1	1	1	2595	293.049	7.75	0
Low	Q9H4G0	EPB41L1	1.22214	1.02157	1	1	1	881	98.442	5.62	0
Low	P62136	PPP1CA	1.2141	3.33333	1	1	1	330	37.488	6.33	0
Low	Q01081	U2AF1	1.21035	3.33333	1	1	1	240	27.854	8.81	0
Low	Q9Y305	ACOT9	1.20239	2.05011	1	1	1	439	49.87	8.6	0
Low	Q15464	SHB	1.20121	2.94695	1	1	1	509	55.008	8.9	0
Low	P82650	MRPS22	1.19375	3.61111	1	1	1	360	41.254	7.9	0
Low	P04844	RPN2	1.19219	2.69414	1	1	1	631	69.241	5.69	0
Low	O95573	ACSL3	1.16647	2.08333	1	1	1	720	80.368	8.38	0
Low	Q9Y3F4	STRAP	1.16615	2.85714	1	1	1	350	38.414	5.12	0
Low	P43686	PSMC4	1.16609	2.87081	1	1	1	418	47.337	5.21	0
Low	O95232	LUC7L3	1.16292	2.08333	1	1	1	432	51.435	9.79	0
Low	P05769		1.15459	0.465929	1	1	1	3434	380.334	8.44	0
Low	Q9HAW9	UGT1A8	1.15101	3.20755	1	1	1	530	59.702	7.68	0
Low	O75083	WDR1	1.13484	1.65017	1	1	1	606	66.152	6.65	0
Low	O00203	AP3B1	1.11345	1.00548	1	1	1	1094	121.244	6.04	0
Low	P48444	ARCN1	1.10869	2.54403	1	1	1	511	57.174	6.21	0
Low	Q9Y3B9	RRP15	1.10802	4.60993	1	1	1	282	31.465	5.52	0
Low	Q14966	ZNF638	1.10474	0.707786	1	1	1	1978	220.488	6.38	0
Low	Q7L3T8	PARS2	1.10425	2.31579	1	1	1	475	53.228	8.1	0
Low	P27361	MAPK3	1.098	4.22164	1	1	1	379	43.108	6.74	0
Low	F5H4B4	FAM227A	1.08948	3.50877	1	1	1	570	66.146	9.31	0
Low	P30007	DUT	1.0846	2.39362	1	1	1	376	43.38	6.6	0
Low	P62829	RPL23	1.08328	14.2857	1	1	1	140	14.856	10.51	0
Low	P42766	RPL35	1.07743	8.13008	1	1	1	123	14.543	11.05	0
Low	Q8N8K9	KIAA1958	1.05735	2.3743	1	1	1	716	79.162	6.83	0
Low	Q9Y678	COPG1	1.057	1.14416	1	1	1	874	97.655	5.47	0
Low	Q969R2	OSBP2	1.05247	1.41921	1	1	1	916	101.202	6.54	0
Low	Q14839	CHD4	1.04034	1.25523	1	2	1	1912	217.867	5.86	0
Low	A6NIE6	RRN3P2	1.03683	3.23529	1	1	1	340	38.01	5.17	0
Low	P49916	LIG3	1.02989	1.1893	1	1	1	1009	112.835	9.01	0
Low	Q9Y6V0	PCLO	1.02761	0.175029	1	1	1	5142	560.355	6.47	0
Low	P17936	IGFBP3	1.02393	5.84192	1	1	1	291	31.654	8.69	0
Low	Q8NI35	PATJ	1.0236	0.333148	1	1	1	1801	196.247	4.94	0
Low	Q13492	PICALM	1.01421	0.920245	1	1	1	652	70.71	7.9	0
Low	P48729	CSNK1A1	1.01024	3.85757	1	1	1	337	38.89	9.57	0
Low	Q01082	SPTBN1	1.001	0.296108	1	1	1	2364	274.439	5.57	0
Low	P52364	U59	0.998699	5.4755	1	1	1	347	39.967	7.37	0
Low	P45974	USP5	0.995249	1.28205	1	1	1	858	95.725	5.03	0
Low	P07195	LDHB	0.993962	4.79042	1	1	1	334	36.615	6.05	0
Low	P06396	GSN	0.978811	1.1509	1	1	1	782	85.644	6.28	0
Low	P12821	ACE	0.977572	0.918836	1	1	1	1306	149.62	6.39	0
Low	Q9P2R3	ANKFY1	0.974694	0.598802	1	1	1	1169	128.318	6.1	0
Low	P23381	WARS1	0.97265	3.39703	1	1	1	471	53.132	6.23	0
Low	Q8TE68	EPS8L1	0.967381	1.79806	1	1	1	723	80.202	6.04	0
Low	P0C1H6	H2BW2	0.950394	6.49351	1	1	1	154	16.991	10.07	0
Low	Q9HB63	NTN4	0.942714	1.59236	1	1	1	628	70.024	8.05	0
Low	Q12980	NPRL3	0.937794	2.28471	1	1	1	569	63.565	6.98	0
Low	P83881	RPL36A	0.922996	8.49057	1	1	1	106	12.433	10.58	0
Low	Q99933	BAG1	0.920457	3.47826	1	1	1	345	38.755	7.81	0
Low	Q9NWT1	PAK1IP1	0.920096	2.29592	1	1	1	392	43.936	8.91	0
Low	Q659C4	LARP1B	0.919734	2.18818	1	1	1	914	105.257	7.61	0
Low	P46013	MKI67	0.913284	0.276413	1	1	1	3256	358.474	9.45	0
Low	Q9BY76	ANGPTL4	0.906578	2.70936	1	1	1	406	45.186	8.85	0

## Sheet: ss-m6A
Protein.FDR.Confidence	Accession	Description	Sum.PEP.Score	Coverage	#.Peptides	#.PSMs	#.Unique.Peptides	#.AAs	MW.[kDa]	calc..pI	Score.Sequest.HT
High	Q9H2U1	DHX36	450.139	45.3373	43	86	43	1008	114.688	7.68	221.293
High	P04264	KRT1	303.853	59.7826	39	74	34	644	65.999	8.12	186.246
High	Q9BUJ2	HNRNPUL1	254.5	33.2944	24	44	24	856	95.679	6.92	124.694
High	Q00839	HNRNPU	209.109	34.1818	29	60	29	825	90.528	6	132.93
High	Q9NZB2	FAM120A	208.619	36.8515	31	42	29	1118	121.811	8.88	99.289
High	P09651	HNRNPA1	201.269	39.5161	16	45	12	372	38.723	9.13	114.787
High	Q13823	GNL2	193.21	36.9357	31	51	31	731	83.603	9.25	101.322
High	P13645	KRT10	193.034	46.2329	28	53	24	584	58.792	5.21	134.94
High	P35908	KRT2	177.144	43.5055	27	46	21	639	65.393	8	97.2741
High	Q8IY81	FTSJ3	167.457	30.6966	20	32	20	847	96.499	8.4	79.978
High	P35527	KRT9	167.248	49.2777	25	42	24	623	62.027	5.24	89.9258
High	Q16531	DDB1	165.373	32.7193	32	41	32	1140	126.887	5.26	76.543
High	Q9BRZ2	TRIM56	162.821	43.1788	27	34	27	755	81.437	7.74	77.5154
High	P52272	HNRNPM	161.237	47.5342	32	47	32	730	77.464	8.7	87.8801
High	P22626	HNRNPA2B1	158.847	51.2748	19	44	15	353	37.407	8.95	103.339
High	Q9BQG0	MYBBP1A	156.308	24.1717	30	37	30	1328	148.762	9.28	65.1591
High	Q7Z2W4	ZC3HAV1	154.583	43.3481	29	32	29	902	101.367	8.4	58.2998
High	P13639	EEF2	153.611	38.4615	30	38	29	858	95.277	6.83	71.2442
High	P67809	YBX1	153.575	52.1605	14	29	8	324	35.903	9.88	84.7261
High	P11498	PC	150.879	28.7776	25	32	25	1178	129.551	6.84	72.2683
High	Q8TDD1	DDX54	141.828	30.7605	25	32	25	881	98.534	10.02	67.6635
High	P11142	HSPA8	140.244	34.8297	22	30	19	646	70.854	5.52	77.4075
High	P31943	HNRNPH1	140.087	46.7706	15	33	7	449	49.198	6.3	64.5412
High	P52597	HNRNPF	140.008	42.4096	12	31	10	415	45.643	5.58	74.6453
High	Q08211	DHX9	137.32	22.126	24	30	24	1270	140.869	6.84	58.6677
High	Q9NR30	DDX21	130.418	40.8685	29	38	26	783	87.29	9.28	71.0623
High	O00411	POLRMT	128.868	26.9919	23	29	23	1230	138.532	8.98	56.6526
High	Q92841	DDX17	127.635	42.524	26	32	18	729	80.222	8.27	63.2971
High	Q12906	ILF3	120.201	28.5235	22	27	18	894	95.279	8.76	49.8229
High	P19338	NCL	119.869	25.2113	19	32	19	710	76.568	4.7	71.4809
High	P13647	KRT5	118.478	40.5085	25	34	16	590	62.34	7.74	55.6211
High	Q1KMD3	HNRNPUL2	118.148	29.9866	24	29	24	747	85.052	4.91	53.9161
High	O00425	IGF2BP3	117.608	39.8964	19	28	16	579	63.666	8.87	51.6719
High	Q92900	UPF1	115.787	30.2037	25	28	25	1129	124.267	6.61	46.4647
High	P07437	TUBB	115.222	39.6396	15	32	3	444	49.639	4.89	54.8721
High	P51991	HNRNPA3	113.555	32.0106	15	29	13	378	39.571	9.01	71.7242
High	Q9H6W3	RIOX1	112.143	30.4212	16	22	16	641	71.041	6.46	59.1635
High	P55795	HNRNPH2	110.452	36.3029	13	27	6	449	49.232	6.3	57.3834
High	P62701	RPS4X	109.044	56.2738	18	35	18	263	29.579	10.15	79.8467
High	P68104	EEF1A1	108.567	39.8268	14	25	14	462	50.109	9.01	52.6532
High	Q13283	G3BP1	108.011	43.5622	14	28	14	466	52.132	5.52	64.9735
High	P36578	RPL4	107.909	39.8126	17	26	17	427	47.667	11.06	57.197
High	P07900	HSP90AA1	107.172	30.0546	22	26	13	732	84.607	5.02	52.1706
High	Q9H0A0	NAT10	106.241	28.1951	25	27	25	1025	115.657	8.27	39.4592
High	P14618	PKM	104.692	52.919	21	27	21	531	57.9	7.84	47.8935
High	P04259	KRT6B	104.524	39.0071	22	27	2	564	60.03	8	50.2294
High	P02538	KRT6A	102.395	38.8298	22	26	2	564	60.008	8	52.632
High	Q9NZI8	IGF2BP1	102.293	41.5945	20	26	18	577	63.441	9.2	49.2493
High	P68371	TUBB4B	100.707	39.5506	15	27	3	445	49.799	4.89	48.3432
High	Q9BVJ6	UTP14A	100.038	31.1284	22	24	22	771	87.924	7.87	38.3312
High	P17844	DDX5	98.8825	39.9023	22	27	14	614	69.105	8.92	55.5425
High	P07355	ANXA2	98.8755	42.1829	15	20	15	339	38.58	7.75	38.4684
High	Q9NXF1	TEX10	98.3945	28.5253	22	26	22	929	105.608	9.36	39.2145
High	Q14244	MAP7	98.1458	26.7023	18	22	18	749	84.002	9.61	50.965
High	P11021	HSPA5	97.7501	35.3211	18	22	16	654	72.288	5.16	45.8538
High	O95793	STAU1	97.33	40.0347	19	23	19	577	63.143	9.44	47.5901
High	Q3KQU3	MAP7D1	97.0444	32.8181	20	26	20	841	92.764	10.11	59.4252
High	Q9NS86	LANCL2	96.0064	39.3333	14	17	14	450	50.821	7.43	39.2928
High	Q96ME7	ZNF512	95.4495	40.7407	15	21	15	567	64.641	9.76	43.9225
High	Q9BY77	POLDIP3	95.1525	49.6437	17	25	17	421	46.06	9.99	42.6926
High	P05787	KRT8	94.9255	49.0683	23	28	19	483	53.671	5.59	40.372
High	P62753	RPS6	93.2363	26.9076	12	24	12	249	28.663	10.84	57.4013
High	P19013	KRT4	92.7771	41.3462	19	23	14	520	56.109	6.61	50.7802
High	P15880	RPS2	92.0954	39.9317	11	27	11	293	31.305	10.24	61.3815
High	Q12849	GRSF1	91.861	41.4583	16	22	16	480	53.093	6.19	36.3529
High	P08238	HSP90AB1	91.0507	30.9392	20	24	10	724	83.212	5.03	43.7978
High	Q99575	POP1	90.6275	20.3125	16	20	16	1024	114.636	9.22	37.6642
High	Q9BVP2	GNL3	90.3745	36.2477	18	24	17	549	61.954	9.16	54.477
High	P39023	RPL3	89.8937	26.5509	13	18	13	403	46.08	10.18	41.905
High	Q71U36	TUBA1A	89.6781	45.0111	16	22	1	451	50.104	5.06	44.2267
High	Q13263	TRIM28	88.2395	28.8623	17	21	17	835	88.493	5.77	42.1121
High	P68363	TUBA1B	87.2714	45.0111	16	22	1	451	50.12	5.06	43.9355
High	Q96GQ7	DDX27	86.5349	25.8794	22	26	22	796	89.779	9.28	45.5802
High	P62424	RPL7A	86.081	45.1128	18	25	18	266	29.977	10.61	51.0928
High	P08727	KRT19	85.3633	37	17	25	10	400	44.079	5.14	53.7354
High	Q9H0D6	XRN2	85.1859	19.2632	17	20	17	950	108.513	7.47	43.9686
High	P0DMV9	HSPA1B	84.8763	23.0889	12	16	10	641	70.009	5.66	36.9667
High	P08729	KRT7	83.0492	37.1002	17	20	15	469	51.354	5.48	40.5663
High	P16989	YBX3	82.6983	27.957	10	15	4	372	40.066	9.77	44.0334
High	P02545	LMNA	82.1672	29.3675	18	21	18	664	74.095	7.02	38.6421
High	O00566	MPHOSPH10	82.1512	22.7606	13	19	13	681	78.816	4.86	34.2366
High	P26196	DDX6	81.9975	40.3727	17	21	17	483	54.382	8.66	31.6152
High	Q8NAF0	ZNF579	80.4096	27.758	12	19	12	562	60.471	8.69	34.8573
High	P02533	KRT14	79.5052	36.0169	21	26	4	472	51.529	5.16	57.6192
High	Q7KZF4	SND1	78.9796	24.2857	18	19	18	910	101.934	7.17	32.7394
High	O00541	PES1	76.6399	31.9728	18	21	18	588	67.96	7.33	39.3854
High	Q9UJV9	DDX41	75.7912	35.5305	18	20	18	622	69.793	6.84	35.4952
High	P51114	FXR1	75.0341	29.6296	15	17	13	621	69.678	6.15	33.4529
High	P61247	RPS3A	74.4301	52.6515	15	20	15	264	29.926	9.73	34.5631
High	P62241	RPS8	74.413	58.1731	11	21	11	208	24.19	10.32	42.0361
High	Q08J23	NSUN2	74.3087	28.6832	16	18	16	767	86.416	6.77	30.2181
High	O43290	SART1	73.359	22	15	17	14	800	90.2	6.13	33.7046
High	Q02809	PLOD1	73.1307	24.3466	14	17	14	727	83.497	6.95	38.0449
High	Q7L2J0	MEPCE	72.8769	29.1727	13	16	13	689	74.31	9.57	36.7001
High	P08779	KRT16	71.1988	35.0951	19	21	5	473	51.236	5.05	48.8533
High	O00571	DDX3X	69.015	27.1903	16	20	15	662	73.198	7.18	33.1
High	Q9BWE0	REPIN1	68.1496	34.2152	14	17	14	567	63.534	9.98	26.6111
High	Q9NUL7	DDX28	67.9643	31.1111	14	17	14	540	59.545	10.42	33.5906
High	Q6ZN55	ZNF574	67.8732	18.8616	10	12	10	896	98.837	8.07	26.0996
High	Q14684	RRP1B	67.1207	24.0106	14	18	14	758	84.375	9.76	33.697
High	Q06787	FMR1	65.342	23.7342	14	17	12	632	71.131	7.42	31.1666
High	P25705	ATP5F1A	64.4991	29.2948	14	15	14	553	59.714	9.13	30.334
High	Q8N0Z3	SPICE1	64.4686	21.7544	14	16	14	855	96.205	7.44	23.0376
High	P26639	TARS1	64.2405	29.7372	19	19	19	723	83.382	6.67	31.8636
High	Q9Y4W2	LAS1L	63.8555	22.8883	12	14	12	734	83.013	4.73	28.762
High	P18621	RPL17	63.3318	42.3913	8	12	8	184	21.383	10.17	24.909
High	Q9NZM5	NOP53	63.046	28.0335	10	12	10	478	54.356	10.32	31.6603
High	P46777	RPL5	63.0314	38.0471	10	15	10	297	34.341	9.72	29.0096
High	P11387	TOP1	62.4932	24.183	18	20	18	765	90.669	9.31	31.2096
High	P38646	HSPA9	61.446	24.8895	13	13	13	679	73.635	6.16	19.7367
High	Q02878	RPL6	60.5037	42.3611	13	16	13	288	32.708	10.58	30.5297
High	Q04695	KRT17	59.6955	33.5648	17	21	6	432	48.076	5.02	40.3478
High	Q9Y2W1	THRAP3	59.6841	15.288	11	13	11	955	108.601	10.15	32.329
High	P11586	MTHFD1	59.2913	20.2139	16	16	16	935	101.467	7.3	26.8562
High	O43390	HNRNPR	59.2681	27.1722	16	17	12	633	70.899	8.13	26.2751
High	P15311	EZR	58.9004	26.2799	17	18	10	586	69.37	6.27	31.6417
High	Q14444	CAPRIN1	58.8823	29.3371	12	13	12	709	78.318	5.25	28.2463
High	P04406	GAPDH	57.8408	34.6269	10	13	10	335	36.03	8.46	21.3553
High	Q7L2E3	DHX30	57.6921	16.8342	18	18	18	1194	133.855	8.78	21.7451
High	Q92499	DDX1	57.0347	24.0541	14	14	14	740	82.38	7.23	22.9484
High	O60506	SYNCRIP	56.9782	18.138	10	12	6	623	69.56	8.59	23.3857
High	Q9Y446	PKP3	56.1201	23.9649	15	16	15	797	87.029	9.32	20.1886
High	P05388	RPLP0	55.4393	36.2776	8	12	8	317	34.252	5.97	31.0537
High	P60709	ACTB	55.3508	28.8	9	13	3	375	41.71	5.48	26.5944
High	P27635	RPL10	54.622	32.7103	9	15	9	214	24.561	10.08	26.4473
High	Q8NI77	KIF18A	53.7162	14.6993	11	12	10	898	102.216	8.91	20.4605
High	P05783	KRT18	53.542	33.2558	16	20	14	430	48.029	5.45	23.126
High	Q9BQ39	DDX50	53.5206	20.6242	13	15	10	737	82.514	9.17	23.1204
High	P84098	RPL19	53.3469	27.0408	8	14	8	196	23.451	11.47	25.412
High	Q8N9T8	KRI1	53.183	17.2119	10	12	10	703	82.548	5.14	22.3993
High	Q12905	ILF2	52.977	31.2821	10	15	10	390	43.035	5.26	25.9835
High	P51116	FXR2	52.9307	21.0996	12	13	9	673	74.178	6.23	23.0401
High	P27695	APEX1	52.6735	32.0755	8	10	8	318	35.532	8.12	15.5208
High	O95503	CBX6	52.6638	33.4951	9	13	9	412	43.871	10.01	24.1703
High	Q9H4L4	SENP3	52.5525	27.1777	11	13	11	574	64.969	8.56	16.3514
High	P02768	ALB	51.8994	19.376	12	18	12	609	69.321	6.28	24.5162
High	Q9BYJ9	YTHDF1	51.8367	31.127	13	17	7	559	60.836	8.79	20.9707
High	P31942	HNRNPH3	51.2833	37.5723	9	14	7	346	36.903	6.87	27.651
High	P63244	RACK1	51.2072	43.5331	11	12	11	317	35.055	7.69	22.4003
High	Q9NYF8	BCLAF1	50.8093	15.3261	11	13	11	920	106.059	9.98	21.0535
High	Q9UN86	G3BP2	50.6109	21.3693	7	11	7	482	54.088	5.55	23.0926
High	P43243	MATR3	49.9643	22.314	16	17	16	847	94.565	6.25	20.9881
High	Q96JP5	ZFP91	49.3234	21.5789	9	10	9	570	63.406	7.36	15.3176
High	Q9NVP1	DDX18	49.0263	19.1045	10	12	10	670	75.359	9.5	18.8987
High	P11940	PABPC1	48.8507	19.0252	10	11	8	636	70.626	9.5	21.9547
High	Q9UHD8	SEPTIN9	48.8476	22.3549	12	14	12	586	65.361	8.97	24.4831
High	P33176	KIF5B	48.0284	11.6303	8	9	8	963	109.617	6.51	18.1344
High	Q14692	BMS1	47.261	12.0125	14	14	14	1282	145.716	6.44	10.3226
High	Q8IX01	SUGP2	47.0039	13.9556	12	13	12	1082	120.132	7.28	19.0845
High	P12956	XRCC6	46.3079	21.1823	12	12	12	609	69.799	6.64	19.877
High	P62917	RPL8	46.1024	40.856	10	14	10	257	28.007	11.03	31.6741
High	P14625	HSP90B1	45.7769	13.4496	9	10	8	803	92.411	4.84	20.2587
High	P47897	QARS1	45.3888	15.2258	9	11	9	775	87.743	7.15	17.0817
High	P49748	ACADVL	45.1275	20.6107	11	11	11	655	70.345	8.75	15.1988
High	P62906	RPL10A	44.8418	33.6406	7	11	7	217	24.816	9.94	24.0352
High	P41091	EIF2S3	44.2926	29.4492	10	11	10	472	51.077	8.4	16.0452
High	P26641	EEF1G	43.5048	23.341	9	12	9	437	50.087	6.67	14.7294
High	P48634	PRRC2A	43.1244	7.97404	10	10	10	2157	228.724	9.45	15.8466
High	Q7Z739	YTHDF3	43.0027	14.7009	8	10	3	585	63.822	9.04	16.6943
High	Q6P1N0	CC2D1A	42.9442	13.6698	11	12	11	951	103.998	8.09	12.1736
High	Q9NY93	DDX56	42.4837	19.5612	10	12	10	547	61.551	9.26	17.452
High	Q8NE71	ABCF1	42.3962	12.5444	9	10	9	845	95.866	6.8	17.9702
High	Q8IWU5	SULF2	41.8898	14.1379	11	11	11	870	100.39	9.17	19.6519
High	Q9Y6N5	SQOR	41.6929	27.5556	10	10	10	450	49.929	9.11	18.2078
High	P46781	RPS9	41.0501	37.1134	11	17	11	194	22.578	10.65	27.7987
High	Q9NQ55	PPAN	40.7818	23.2558	10	12	10	473	53.161	10.13	16.844
High	Q9ULJ3	ZBTB21	40.6853	18.7617	14	15	14	1066	118.796	8.29	10.893
High	Q13724	MOGS	40.6676	14.6953	10	12	10	837	91.861	8.9	13.873
High	P22087	FBL	40.5628	21.4953	6	9	6	321	33.763	10.18	16.6097
High	Q8NCD3	HJURP	40.516	18.5829	10	12	10	748	83.487	9.31	15.1958
High	P23396	RPS3	40.4306	48.1481	11	11	11	243	26.671	9.66	18.8498
High	Q86V81	ALYREF	40.3856	35.0195	6	8	6	257	26.872	11.15	20.2706
High	Q9HCM4	EPB41L5	39.7716	18.0082	9	11	7	733	81.805	6.58	5.0849
High	P20810	CAST	39.6369	16.1017	7	8	7	708	76.526	5.07	14.3425
High	P05023	ATP1A1	39.4193	13.5875	10	10	10	1023	112.824	5.49	12.6232
High	Q14498	RBM39	38.9272	17.5472	8	10	8	530	59.343	10.1	19.89
High	O43776	NARS1	38.7505	18.0657	9	10	9	548	62.903	6.25	13.5827
High	O43143	DHX15	38.6298	16.1006	12	12	12	795	90.875	7.46	12.7838
High	Q9Y6M1	IGF2BP2	38.5428	22.2037	10	11	8	599	66.081	8.46	10.1408
High	Q9BZZ5	API5	38.4107	17.5573	9	10	9	524	58.968	7.34	13.3587
High	P05141	SLC25A5	38.2796	36.9128	11	13	4	298	32.831	9.69	25.7336
High	Q9Y3I0	RTCB	37.4534	24.5545	10	10	10	505	55.175	7.23	15.6991
High	Q15046	KARS1	37.4469	16.5829	8	8	8	597	68.005	6.35	15.2775
High	Q9H6F5	CCDC86	37.2045	26.3889	9	11	9	360	40.211	10.33	17.0245
High	O60716	CTNND1	37.1845	13.0165	10	10	10	968	108.103	6.23	14.7336
High	Q13151	HNRNPA0	36.9947	24.918	7	13	5	305	30.822	9.29	24.9486
High	P06733	ENO1	36.6736	21.4286	9	10	9	434	47.139	7.39	16.7565
High	P29401	TKT	36.4756	16.2119	7	9	7	623	67.835	7.66	19.6351
High	P13010	XRCC5	36.0333	16.6667	10	10	10	732	82.652	5.81	11.1818
High	O43175	PHGDH	35.4462	23.4522	9	9	9	533	56.614	6.71	14.2479
High	P54136	RARS1	35.2555	21.6667	13	13	13	660	75.331	6.68	12.0931
High	Q15020	SART3	35.1078	15.161	10	10	9	963	109.865	5.57	10.5429
High	Q96PK6	RBM14	35.0512	15.8445	8	8	8	669	69.449	9.67	14.251
High	O15371	EIF3D	35.0387	14.4161	6	7	6	548	63.932	6.05	19.152
High	O43813	LANCL1	35.0317	20.5514	7	10	7	399	45.254	7.75	15.0975
High	P19012	KRT15	35.026	18.6404	11	14	3	456	49.181	4.77	26.0508
High	P08865	RPSA	34.8844	21.0169	5	7	5	295	32.833	4.87	15.7815
High	P78347	GTF2I	34.8755	13.6273	11	11	11	998	112.346	6.39	15.4983
High	Q5C9Z4	NOM1	34.71	11.5116	9	9	9	860	96.198	8.1	16.7049
High	Q02413	DSG1	34.6962	12.6787	9	9	9	1049	113.676	5.03	10.8094
High	P18124	RPL7	34.4871	35.0806	10	12	10	248	29.207	10.65	23.6185
High	Q96MU7	YTHDC1	34.2002	10.4539	8	9	8	727	84.649	6.23	19.1167
High	Q9BZE4	GTPBP4	33.6987	17.3502	9	9	9	634	73.918	9.5	16.7949
High	O15226	NKRF	33.5954	17.5362	11	11	11	690	77.624	8.79	19.5344
High	Q9NQZ2	UTP3	33.5472	19.4154	8	9	8	479	54.525	5.62	14.299
High	P35251	RFC1	33.5431	8.18815	7	7	7	1148	128.175	9.36	10.4454
High	Q13619	CUL4A	33.4759	15.5468	11	11	6	759	87.624	8.13	11.1575
High	Q9H329	EPB41L4B	33.0857	10	8	9	6	900	99.65	9.04	8.65607
High	Q32P44	EML3	33.068	13.3929	10	10	10	896	95.138	7.12	12.0403
High	Q9P258	RCC2	32.9036	17.433	9	11	9	522	56.049	8.78	13.4465
High	P62736	ACTA2	32.8495	22.0159	7	10	1	377	41.982	5.39	13.8654
High	Q9UQB8	BAIAP2	32.7399	21.0145	10	10	10	552	60.83	8.9	9.57211
High	Q2NL82	TSR1	32.7377	10.4478	7	8	7	804	91.752	7.42	11.4144
High	Q14694	USP10	32.3827	14.6617	8	8	8	798	87.08	5.31	15.1877
High	Q6NXG1	ESRP1	32.3283	13.5095	7	9	5	681	75.537	6.68	14.332
High	P38159	RBMX	32.176	20.2046	8	9	2	391	42.306	10.05	13.2497
High	Q9BYG3	NIFK	31.886	28.6689	6	7	6	293	34.201	9.88	6.59933
High	P61978	HNRNPK	31.8818	18.1425	7	8	7	463	50.944	5.54	12.4385
High	Q15019	SEPTIN2	31.6175	28.8089	7	9	7	361	41.461	6.6	9.00813
High	P09429	HMGB1	31.5371	26.5116	5	7	4	215	24.878	5.74	18.4927
High	P56192	MARS1	31.3928	17.6667	12	12	12	900	101.052	6.16	9.84625
High	Q9UMS4	PRPF19	30.9674	15.2778	5	6	5	504	55.146	6.61	12.0981
High	Q7L0Y3	TRMT10C	30.9344	31.0174	10	11	10	403	47.317	9.36	4.71901
High	Q16181	SEPTIN7	30.9169	20.1373	8	10	7	437	50.648	8.63	12.8465
High	Q13310	PABPC4	30.9038	15.8385	8	8	6	644	70.738	9.26	11.7699
High	P54577	YARS1	30.6573	20.4545	12	12	12	528	59.106	7.05	15.2448
High	Q7KZI7	MARK2	30.5964	13.4518	9	9	9	788	87.856	9.72	10.5207
High	P00367	GLUD1	30.5066	21.5054	8	8	8	558	61.359	7.8	5.51726
High	P23246	SFPQ	30.3356	12.5884	6	6	6	707	76.102	9.44	12.8932
High	P16402	H1-3	30.1956	15.3846	5	7	5	221	22.336	11.02	18.7409
High	P14923	JUP	30.1476	15.9732	10	10	10	745	81.693	6.14	14.6022
High	P04075	ALDOA	30.0405	31.8681	8	8	8	364	39.395	8.09	16.8363
High	P62750	RPL23A	29.625	34.6154	8	9	8	156	17.684	10.45	13.4006
High	Q6NZI2	CAVIN1	29.549	19.4872	7	7	7	390	43.45	5.6	13.7492
High	P15924	DSP	29.4646	3.1348	8	8	8	2871	331.569	6.81	9.93434
High	P55072	VCP	29.1391	14.3921	10	10	10	806	89.266	5.26	15.6766
High	P26373	RPL13	29.0491	27.4882	6	9	6	211	24.247	11.65	18.9503
High	Q9H8H2	DDX31	28.9486	7.63807	6	7	6	851	94.029	9.99	7.43456
High	Q92974	ARHGEF2	28.8666	9.22921	7	8	7	986	111.473	7.27	8.54372
High	Q8IYB3	SRRM1	28.8258	9.84513	6	8	6	904	102.274	11.84	13.1826
High	O00257	CBX4	28.6796	18.3929	8	9	8	560	61.329	9.36	12.3185
High	P51659	HSD17B4	28.4652	9.51087	5	6	5	736	79.636	8.84	11.4127
High	Q6PK04	CCDC137	28.4309	27.3356	7	10	7	289	33.211	10.93	12.9728
High	P26599	PTBP1	28.3223	15.9785	8	8	8	557	59.596	9.16	12.2088
High	Q96NY9	MUS81	28.283	14.7005	6	7	6	551	61.135	9.73	11.6605
High	Q00577	PURA	28.0209	21.7391	5	6	4	322	34.889	6.44	13.3499
High	O00567	NOP56	27.8639	13.8047	7	8	7	594	66.009	9.19	14.0405
High	P14868	DARS1	27.7923	16.5669	7	7	7	501	57.1	6.55	9.80875
High	P47895	ALDH1A3	27.677	20.8984	10	10	9	512	56.073	7.25	9.6027
High	P06576	ATP5F1B	27.5597	14.7448	5	5	5	529	56.525	5.4	10.5751
High	O75683	SURF6	27.4676	22.4377	8	9	8	361	41.426	10.64	12.2506
High	Q9NW13	RBM28	27.3469	13.4387	9	9	9	759	85.685	9.22	9.25337
High	Q8ND56	LSM14A	27.1318	10.3672	5	6	5	463	50.499	9.52	10.4026
High	Q13206	DDX10	26.8692	12.1143	8	8	8	875	100.825	8.63	10.773
High	Q96KR1	ZFR	26.6551	11.4525	8	8	8	1074	116.939	9.04	10.4072
High	P06744	GPI	26.3548	13.6201	7	8	7	558	63.107	8.32	9.76987
High	E9PAV3	NACA	26.076	2.64678	4	4	4	2078	205.295	9.58	9.44894
High	P56182	RRP1	26.0205	16.0521	7	7	7	461	52.807	9.33	9.905
High	P04792	HSPB1	25.8862	26.3415	4	6	4	205	22.768	6.4	9.75689
High	P22102	GART	25.8312	11.0891	8	8	8	1010	107.699	6.7	8.89593
High	P00558	PGK1	25.1362	20.3837	6	7	6	417	44.586	8.1	10.7294
High	P10809	HSPD1	25.0649	13.7871	7	7	7	573	61.016	5.87	14.8549
High	Q9BXS6	NUSAP1	25.0228	18.5941	7	8	7	441	49.422	9.91	5.39871
High	Q5SY16	NOL9	24.9093	11.2536	6	8	6	702	79.272	9.13	15.9026
High	Q9HCE1	MOV10	24.8522	9.17248	8	8	8	1003	113.599	8.82	10.8584
High	P41250	GARS1	24.7374	9.20162	7	7	7	739	83.113	7.03	6.68754
High	P42285	MTREX	24.5409	7.86948	7	7	7	1042	117.729	6.52	6.44011
High	Q07020	RPL18	24.3923	23.9362	4	5	4	188	21.621	11.72	14.1395
High	Q9UQ80	PA2G4	24.342	17.5127	6	7	6	394	43.759	6.55	6.96924
High	P31944	CASP14	24.3206	19.0083	4	5	4	242	27.662	5.58	10.2012
High	P61313	RPL15	24.3139	30.8824	6	6	6	204	24.131	11.62	13.1532
High	P83731	RPL24	24.171	26.7516	5	6	5	157	17.768	11.25	11.0877
High	P16401	H1-5	23.5004	15.0442	4	6	4	226	22.566	10.92	14.2831
High	Q9P031	CCDC59	23.196	28.2158	6	6	6	241	28.652	9.88	10.8968
High	O95478	NSA2	22.8572	21.9231	6	7	6	260	30.047	10.27	10.9995
High	Q96E39	RBMXL1	22.8006	17.6923	7	7	1	390	42.116	9.89	8.35955
High	Q5JTW2	CEP78	22.782	15.3846	9	9	9	689	76.348	8.18	5.88929
High	Q9Y5A9	YTHDF2	22.7343	13.6442	7	7	4	579	62.296	8.79	8.72277
High	Q86Y46	KRT73	22.7004	9.44444	5	9	1	540	58.887	7.23	20.7187
High	P12236	SLC25A6	22.4843	24.4966	8	9	1	298	32.845	9.74	16.0702
High	Q06587	RING1	22.3861	13.5468	4	5	4	406	42.403	5.62	8.99504
High	P35241	RDX	22.2892	10.8062	8	8	1	583	68.521	6.37	7.23447
High	P40939	HADHA	22.0115	12.0577	7	8	7	763	82.947	9.04	9.85403
High	P46087	NOP2	21.9646	9.48276	6	6	6	812	89.247	9.23	10.4482
High	Q01780	EXOSC10	21.945	9.49153	7	7	7	885	100.768	8.46	5.18709
High	Q92522	H1-10	21.7844	17.3709	3	4	3	213	22.474	10.76	11.7457
High	Q8IY67	RAVER1	21.265	12.7063	5	6	5	606	63.837	8.48	9.29802
High	Q8IUH3	RBM45	21.2466	9.45378	6	8	6	476	53.469	7.17	6.47402
High	Q9UQ35	SRRM2	21.0896	3.16134	6	6	6	2752	299.438	12.06	5.66239
High	P49368	CCT3	20.8351	12.1101	6	6	6	545	60.495	6.49	5.98036
High	P63104	YWHAZ	20.8039	19.5918	4	4	3	245	27.728	4.79	7.37648
High	Q9NZ01	TECR	20.7488	18.8312	6	7	6	308	36.011	9.45	11.4386
High	P34897	SHMT2	20.7227	13.2937	6	6	6	504	55.958	8.53	12.2949
High	Q92598	HSPH1	20.6492	9.44056	6	6	6	858	96.804	5.39	4.82039
High	P50416	CPT1A	20.5833	9.31436	6	7	6	773	88.311	8.65	1.81498
High	P50991	CCT4	20.138	16.6976	8	8	7	539	57.888	7.83	3.37288
High	Q6NSJ2	PHLDB3	20.1255	16.0938	7	7	7	640	71.867	6.57	3.91289
High	Q03701	CEBPZ	20.0834	7.87476	7	8	7	1054	120.898	5.94	6.60556
High	P50990	CCT8	20.038	17.3358	8	8	8	548	59.583	5.6	4.7634
High	Q8WUF5	PPP1R13L	20.0358	9.54106	6	6	6	828	89.036	6.81	7.48864
High	P50570	DNM2	20.0227	12.9885	10	10	10	870	98.003	7.44	3.64287
High	P40429	RPL13A	19.7521	28.5714	8	9	8	203	23.562	10.93	8.92319
High	Q56NI9	ESCO2	19.7119	14.1431	7	7	7	601	68.264	9.39	6.77159
High	Q13243	SRSF5	19.7044	20.9559	5	5	4	272	31.245	11.59	10.1416
High	P00352	ALDH1A1	19.5318	15.5689	6	6	5	501	54.827	6.73	6.2408
High	P19525	EIF2AK2	19.4347	15.971	8	8	8	551	62.056	8.4	10.1466
High	Q9UER7	DAXX	19.4128	10.2703	5	5	5	740	81.323	4.87	5.004
High	Q9Y3Y2	CHTOP	19.3117	20.9677	4	4	4	248	26.38	12.23	10.7103
High	Q9BV38	WDR18	19.3076	11.3426	4	4	4	432	47.375	6.7	6.92473
High	Q96KG9	SCYL1	19.2762	5.56931	4	4	4	808	89.575	6.3	7.64116
High	Q13620	CUL4B	19.252	6.68127	6	6	1	913	103.916	7.37	7.10299
High	Q9HBE1	PATZ1	19.1165	8.73362	5	5	5	687	74.013	8.35	9.81338
High	Q8TF50	ZNF526	19.0007	7.16418	5	6	5	670	73.574	6.47	8.53503
High	Q8N531	FBXL6	18.9821	13.1725	6	6	6	539	58.521	9.29	6.14576
High	P07384	CAPN1	18.7833	9.94398	6	6	6	714	81.838	5.67	6.3186
High	P04040	CAT	18.7768	14.9905	6	6	6	527	59.719	7.39	5.05399
High	O75147	OBSL1	18.68	5.327	7	7	7	1896	206.817	5.63	4.00184
High	Q15233	NONO	18.3191	12.9512	6	6	6	471	54.197	8.95	8.63943
High	Q12797	ASPH	18.3096	10.8179	7	7	7	758	85.809	5.01	1.75453
High	Q8NDX5	PHC3	18.1627	5.90031	4	4	3	983	106.096	6.62	8.51781
High	P20700	LMNB1	18.108	9.38567	5	5	5	586	66.368	5.16	6.12528
High	P60842	EIF4A1	18.0665	9.85222	3	4	2	406	46.125	5.48	6.3731
High	P40926	MDH2	18.0357	18.6391	5	5	5	338	35.481	8.68	8.5493
High	Q9H6T0	ESRP2	17.6427	6.46492	5	6	3	727	78.351	6.71	7.34426
High	Q9UNQ2	DIMT1	17.5778	22.0447	6	6	6	313	35.214	9.99	5.34983
High	Q9UHK0	NUFIP1	17.5175	15.3535	7	7	7	495	56.264	9.13	7.84266
High	P17480	UBTF	17.4331	7.59162	5	5	5	764	89.35	5.81	6.81145
High	O43422	THAP12	17.3321	7.62155	5	6	5	761	87.648	5.86	2.01768
High	Q9NSD9	FARSB	17.2575	12.2241	7	7	7	589	66.074	6.84	3.34091
High	Q9NUL3	STAU2	17.0732	10.8772	5	5	5	570	62.569	9.61	7.11902
High	P00505	GOT2	17.0088	13.4884	5	5	5	430	47.487	9.01	9.74957
High	Q9Y3C1	NOP16	16.9475	21.9101	4	4	4	178	21.175	9.94	4.44863
High	Q5SSJ5	HP1BP3	16.9251	11.7541	6	6	6	553	61.169	9.67	8.42305
High	Q96HC4	PDLIM5	16.9087	9.0604	5	6	5	596	63.904	8.21	7.80395
High	P22061	PCMT1	16.9058	26.4317	4	4	4	227	24.621	7.21	6.20887
High	Q86TG7	PEG10	16.7724	9.46328	4	4	4	708	80.122	6.39	6.97743
High	P52292	KPNA2	16.6495	10.2079	4	4	4	529	57.826	5.4	7.45742
High	P62979	RPS27A	16.6151	28.2051	5	5	5	156	17.953	9.64	9.73381
High	Q96SI9	STRBP	16.6064	5.80357	5	5	1	672	73.606	8.72	6.26757
High	Q8IZL8	PELP1	16.5863	6.63717	6	6	6	1130	119.624	4.34	5.01442
High	P78344	EIF4G2	16.4326	7.16648	5	5	5	907	102.297	7.14	3.59806
High	P49757	NUMB	16.3798	8.90937	5	5	5	651	70.759	8.51	4.99283
High	Q9H5H4	ZNF768	16.3657	7.77778	4	4	4	540	60.191	7.97	6.664
High	Q8WXX5	DNAJC9	16.3564	14.2308	4	5	4	260	29.891	5.73	7.63143
High	Q70EL4	USP43	16.3055	5.69902	6	6	6	1123	122.732	9.19	4.01912
High	O94761	RECQL4	16.1663	5.04967	4	4	4	1208	132.983	8.09	4.59422
High	Q96HI0	SENP5	16.0951	7.68212	4	4	4	755	86.638	9.17	2.31246
High	Q9GZR7	DDX24	16.0875	7.56694	7	7	7	859	96.271	9.06	2.72382
High	Q5JTH9	RRP12	16.0557	4.54896	6	6	6	1297	143.611	8.75	4.94636
High	P55884	EIF3B	15.9914	7.24816	5	5	5	814	92.424	5	3.31047
High	Q7Z794	KRT77	15.9755	8.47751	4	7	2	578	61.864	5.99	13.8187
High	P39748	FEN1	15.8446	11.0526	3	3	3	380	42.566	8.62	7.21069
High	P52209	PGD	15.8	7.86749	3	3	3	483	53.106	7.23	6.64153
High	P00338	LDHA	15.7442	16.2651	5	5	5	332	36.665	8.27	8.45297
High	P06748	NPM1	15.721	7.48299	2	3	2	294	32.555	4.78	8.15233
High	Q08554	DSC1	15.6786	5.48098	4	4	4	894	99.924	5.43	6.60141
High	Q14697	GANAB	15.6685	6.46186	4	4	4	944	106.807	6.14	5.27332
High	O43896	KIF1C	15.6208	8.0689	7	7	7	1103	122.87	6.9	8.17362
High	Q8NC51	SERBP1	15.5387	10.5392	5	5	5	408	44.938	8.65	9.39158
High	Q96SW2	CRBN	15.5267	13.5747	5	5	5	442	50.513	5.63	2.70618
High	O76094	SRP72	15.4996	8.49478	4	4	4	671	74.56	9.26	3.07724
High	O75330	HMMR	15.4533	10.0829	6	6	6	724	84.049	5.83	6.15634
High	P49591	SARS1	15.3235	7.58755	3	3	3	514	58.74	6.43	4.84732
High	P29597	TYK2	15.1068	5.3075	5	5	5	1187	133.565	7.15	8.40609
High	Q96EK4	THAP11	15.1036	11.1465	4	5	4	314	34.433	8.98	11.125
High	Q14103	HNRNPD	15.0849	14.6479	5	5	4	355	38.41	7.81	5.75027
High	P07237	P4HB	15.081	17.5197	9	9	9	508	57.081	4.87	0
High	Q8IWC1	MAP7D3	14.8845	6.05023	4	4	4	876	98.368	9.32	5.57915
High	P34932	HSPA4	14.8059	4.64286	3	3	3	840	94.271	5.19	7.25353
High	Q9Y383	LUC7L2	14.7926	11.9898	3	3	3	392	46.486	10.01	8.23395
High	P11413	G6PD	14.7131	15.7282	7	7	7	515	59.219	6.84	0
High	Q15067	ACOX1	14.7121	9.09091	4	4	4	660	74.376	8.16	5.23195
High	Q15365	PCBP1	14.6645	15.1685	4	4	3	356	37.474	7.09	4.60744
High	P38919	EIF4A3	14.5876	5.83942	2	3	1	411	46.841	6.73	6.01927
High	P00533	EGFR	14.5841	5.28926	5	5	5	1210	134.19	6.68	1.83777
High	Q6NW34	NEPRO	14.568	7.93651	4	4	4	567	64.51	9.74	3.72833
High	Q96T37	RBM15	14.5509	7.47185	6	6	5	977	107.124	10.08	4.63192
High	Q14141	SEPTIN6	14.449	13.1336	5	6	2	434	49.685	6.67	5.97244
High	Q9NNW5	WDR6	14.3874	7.22569	5	5	5	1121	121.647	6.87	6.25142
High	Q9UMY1	NOL7	14.3816	18.677	5	5	5	257	29.409	9.67	9.05977
High	Q8N1G4	LRRC47	14.376	10.1201	4	4	4	583	63.434	8.28	6.43336
High	Q02543	RPL18A	14.2456	21.0227	3	4	3	176	20.749	10.71	2.76066
High	Q6SJ93	FAM111B	14.1352	7.08447	4	4	4	734	84.62	8.59	2.32793
High	Q96G21	IMP4	14.0529	13.7457	4	4	4	291	33.736	9.47	4.98861
High	Q9NX05	FAM120C	14.0435	4.56204	4	5	2	1096	120.499	9.03	5.11417
High	Q8IY37	DHX37	13.9348	4.66724	5	5	5	1157	129.464	8.1	3.67661
High	Q99832	CCT7	13.8357	9.39227	5	5	5	543	59.329	7.65	5.10243
High	P27348	YWHAQ	13.7181	14.6939	3	3	2	245	27.747	4.78	2.34299
High	O95985	TOP3B	13.6937	4.9884	4	4	4	862	96.599	8.12	4.26427
High	Q14680	MELK	13.6544	7.98771	5	5	5	651	74.594	8.72	1.927
High	Q9NV06	DCAF13	13.6286	12.809	5	5	5	445	51.369	9.19	8.36163
High	P42704	LRPPRC	13.5356	2.86944	3	3	3	1394	157.805	6.13	4.4028
High	P04083	ANXA1	13.4323	11.8497	3	3	3	346	38.69	7.02	4.58064
High	Q9UBU9	NXF1	13.2838	7.26979	4	4	4	619	70.139	8.51	3.87159
High	Q6DKI1	RPL7L1	13.2584	18.4314	4	4	4	255	29.651	10.52	8.09714
High	Q96QR8	PURB	13.2534	15.0641	5	5	4	312	33.22	5.43	8.84628
High	Q9NVU7	SDAD1	13.2505	7.7147	5	5	5	687	79.82	9.25	7.73797
High	Q5VWQ0	RSBN1	13.1526	4.98753	3	3	3	802	90.015	8.6	2.19872
High	Q9P206	NHSL3	13.1309	4.44444	3	3	3	1035	107.03	9.73	6.19317
High	Q9UH17	APOBEC3B	13.1206	10.4712	3	3	3	382	45.894	6.06	3.10322
High	Q9BX40	LSM14B	13.092	10.9091	3	3	3	385	42.045	9.69	3.86433
High	Q9NVA2	SEPTIN11	13.0465	15.6177	6	7	2	429	49.367	6.81	3.74556
High	Q96FN4	CPNE2	12.9372	6.93431	3	3	3	548	61.151	6.07	4.07011
High	Q9NVN8	GNL3L	12.9099	10.8247	5	5	4	582	65.532	8.44	4.08231
High	Q8WWY3	PRPF31	12.6529	10.8216	5	5	5	499	55.421	5.78	4.36139
High	P29966	MARCKS	12.3949	15.6627	3	3	3	332	31.536	4.45	5.72728
High	P62280	RPS11	12.3673	30.3797	5	5	5	158	18.419	10.3	6.80808
High	Q14137	BOP1	12.3491	4.95979	2	2	2	746	83.577	6.19	3.00419
High	P40227	CCT6A	12.2533	9.03955	4	4	4	531	57.988	6.68	4.31648
High	Q96PZ2	FAM111A	12.182	6.21931	4	4	4	611	70.151	8.53	2.12787
High	P05455	SSB	12.1612	9.80392	4	4	4	408	46.808	7.12	2.07092
High	P25205	MCM3	12.1513	5.56931	4	4	4	808	90.924	5.77	0
High	Q9H0S4	DDX47	12.0053	10.1099	4	4	4	455	50.615	9.1	5.04516
High	Q86YZ3	HRNR	11.9974	2.35088	2	2	2	2850	282.228	10.04	5.23471
High	P62081	RPS7	11.9472	14.9485	4	5	4	194	22.113	10.1	8.00425
High	Q68D10	SPTY2D1	11.8858	7.44526	5	5	5	685	75.553	9.79	4.1958
High	Q13610	PWP1	11.7203	7.18563	3	4	3	501	55.793	4.77	4.31146
High	P31040	SDHA	11.7176	8.43373	4	4	4	664	72.645	7.39	3.90544
High	P61626	LYZ	11.7072	32.4324	3	3	3	148	16.526	9.16	0
High	Q9Y6J9	TAF6L	11.7048	6.91318	3	3	3	622	67.772	8.97	5.13116
High	P48735	IDH2	11.6715	10.177	4	4	4	452	50.877	8.69	1.71852
High	Q96RQ3	MCCC1	11.6488	9.37931	4	4	4	725	80.422	7.78	0
High	P27824	CANX	11.644	9.96622	4	4	4	592	67.526	4.6	2.84599
High	P78371	CCT2	11.6074	7.28972	3	3	3	535	57.452	6.46	4.80265
High	P28482	MAPK1	11.6054	15.2778	5	5	4	360	41.363	6.98	0
High	O75821	EIF3G	11.568	17.1875	3	3	3	320	35.589	6.13	4.43917
High	Q99848	EBNA1BP2	11.3564	21.5686	5	6	5	306	34.83	10.1	2.14822
High	Q9Y2R4	DDX52	11.3417	5.34224	2	3	2	599	67.424	9.67	2.50383
High	O00622	CCN1	11.3331	8.13648	3	3	3	381	41.998	8.21	3.78505
High	P50914	RPL14	11.1078	5.5814	1	2	1	215	23.417	10.93	4.7212
High	Q8N1N4	KRT78	10.8761	5.96154	3	3	2	520	56.83	6.02	4.81983
High	A6NFI3	ZNF316	10.8463	4.18327	3	3	3	1004	108.37	5.31	5.42092
High	P22314	UBA1	10.8294	3.59168	3	4	3	1058	117.774	5.76	1.60889
High	Q86XZ4	SPATS2	10.7943	6.97248	2	2	2	545	59.508	8.9	4.6643
High	P61221	ABCE1	10.7363	6.6778	3	3	3	599	67.271	8.34	2.49893
High	Q9BQ67	GRWD1	10.7023	8.96861	3	3	3	446	49.388	4.92	4.9715
High	Q9BZI7	UPF3B	10.6695	7.24638	3	3	3	483	57.727	9.48	3.57245
High	Q9NTK5	OLA1	10.6139	10.8586	4	4	4	396	44.715	7.81	2.29446
High	Q8IXK0	PHC2	10.5063	4.07925	3	3	2	858	90.657	8.69	0
High	Q9H967	WDR76	10.5044	4.79233	3	3	3	626	69.725	9.25	4.37625
High	P04843	RPN1	10.4126	8.07249	4	4	4	607	68.527	6.38	0
High	Q9NWK9	ZNHIT6	10.3808	10.2128	4	4	4	470	53.884	5.8	2.07821
High	P62829	RPL23	10.2932	25	2	2	2	140	14.856	10.51	2.29004
High	P81605	DCD	10.2329	22.7273	3	4	3	110	11.277	6.54	9.54057
High	Q96CT7	CCDC124	10.1761	13.9013	3	3	3	223	25.82	9.54	2.01436
High	Q96AY2	EME1	10.1652	7.36842	4	4	4	570	63.212	7.05	3.9905
High	Q9NYL2	MAP3K20	10.1504	5.75	4	4	4	800	91.098	7.87	4.40839
High	Q9UHX1	PUF60	10.1498	5.9034	2	2	2	559	59.838	5.29	3.44822
High	Q9NWH9	SLTM	10.1317	4.0619	4	4	4	1034	117.079	7.87	6.0322
High	P46776	RPL27A	10.0964	20.2703	3	3	3	148	16.551	11	2.61014
High	Q8NDT2	RBM15B	10.0897	6.06742	4	4	3	890	97.147	9.85	3.43584
High	P09874	PARP1	10.0762	6.50888	5	5	5	1014	113.012	8.88	5.02315
High	Q9NSI2	SLX9	10.0455	26.087	4	4	4	230	25.441	11.08	6.73339
High	Q96SB4	SRPK1	9.93812	6.10687	3	3	2	655	74.278	6.16	1.72481
High	Q4G0J3	LARP7	9.84939	7.73196	4	4	4	582	66.857	9.55	1.60856
High	Q14966	ZNF638	9.82079	1.76946	3	3	3	1978	220.488	6.38	3.3946
High	P49841	GSK3B	9.75929	11.6667	3	3	2	420	46.715	8.78	0
High	P47914	RPL29	9.71131	14.4654	2	3	2	159	17.741	11.66	6.14022
High	Q99459	CDC5L	9.67924	5.86035	4	4	4	802	92.194	8.18	2.23523
High	O00159	MYO1C	9.65888	4.89182	4	4	4	1063	121.606	9.41	4.15166
High	Q9Y2X9	ZNF281	9.56235	4.46927	3	3	3	895	96.855	8.48	2.71124
High	P62136	PPP1CA	9.56022	8.78788	3	3	3	330	37.488	6.33	2.26469
High	Q6KB66	KRT80	9.53275	8.40708	3	3	2	452	50.494	5.67	1.85572
High	Q99729	HNRNPAB	9.48258	6.92771	2	2	1	332	36.202	8.21	4.2348
High	P49411	TUFM	9.45468	7.25275	3	3	3	455	49.843	7.61	2.94568
High	Q08188	TGM3	9.43585	5.19481	3	3	3	693	76.584	5.86	2.59825
High	P51398	DAP3	9.3392	6.28141	2	2	2	398	45.538	8.88	4.86123
High	P21127	CDK11B	9.31459	3.6478	3	3	3	795	92.563	5.54	2.13378
High	Q6PKG0	LARP1	9.23591	4.56204	5	5	5	1096	123.434	8.82	1.61142
High	P61158	ACTR3	9.23248	5.74163	2	2	2	418	47.341	5.88	2.81276
High	Q6NSZ9	ZSCAN25	9.22532	5.88235	3	3	3	544	61.435	7.72	2.63825
High	P62495	ETF1	9.20862	7.32265	3	3	3	437	49	5.71	0
High	O95782	AP2A1	9.17688	4.29887	4	4	4	977	107.478	7.03	0
High	Q04917	YWHAH	9.13842	9.7561	2	2	1	246	28.201	4.84	1.69123
High	O95243	MBD4	9.10462	8.96552	5	5	5	580	66.009	8.82	1.61906
High	P26368	U2AF2	9.04175	10.9474	4	4	4	475	53.467	9.09	0
High	Q86UE4	MTDH	9.03002	7.04467	3	3	3	582	63.799	9.32	2.35908
High	O75319	DUSP11	8.97869	8.78788	2	2	2	330	38.915	9.41	0
High	Q92599	SEPTIN8	8.94107	9.31677	4	5	1	483	55.721	6.28	0
High	P26583	HMGB2	8.90302	11.9617	2	2	1	209	24.019	7.81	4.83025
High	Q9HB63	NTN4	8.70178	9.3949	4	4	4	628	70.024	8.05	1.63531
High	Q07955	SRSF1	8.67306	13.3065	3	3	3	248	27.728	10.36	2.00059
High	Q14134	TRIM29	8.63362	7.48299	4	4	4	588	65.793	7.15	2.36083
High	P14866	HNRNPL	8.58863	7.30051	4	4	4	589	64.092	8.22	3.94227
High	Q6IQ23	PLEKHA7	8.57078	2.23015	2	2	2	1121	127.056	9.35	0
High	P30101	PDIA3	8.5276	6.93069	3	3	3	505	56.747	6.35	1.86328
High	P63010	AP2B1	8.48625	3.94877	3	3	3	937	104.486	5.38	2.4918
High	P31946	YWHAB	8.41164	9.7561	2	2	1	246	28.065	4.83	0
High	Q5D862	FLG2	8.31641	1.422	2	2	2	2391	247.928	8.31	1.64752
High	Q9NY12	GAR1	8.29791	15.6682	3	3	3	217	22.334	10.92	2.10877
High	Q01130	SRSF2	8.22556	10.8597	2	2	2	221	25.461	11.85	3.98645
High	Q8NFW8	CMAS	8.20362	6.68203	2	2	2	434	48.349	7.93	2.13184
High	Q5F1R6	DNAJC21	8.17715	5.46139	2	2	2	531	61.989	5.47	2.80151
High	Q9H4M7	PLEKHA4	8.17516	2.82413	1	1	1	779	85.349	10.56	3.78338
High	Q8TDN6	BRIX1	8.15085	13.5977	3	3	3	353	41.375	9.92	5.00625
High	Q8NCA5	FAM98A	8.14926	5.21236	2	2	2	518	55.238	8.95	2.32227
High	Q9UHB9	SRP68	8.1207	6.2201	3	3	3	627	70.686	8.56	1.6029
High	O95573	ACSL3	8.0566	6.52778	3	3	3	720	80.368	8.38	1.65179
High	Q8TD17	ZNF398	8.03834	3.42679	2	2	2	642	71.266	6.67	4.30649
High	P12273	PIP	7.95993	28.7671	3	3	3	146	16.562	8.05	3.50966
High	Q06830	PRDX1	7.92071	10.5528	2	2	2	199	22.096	8.13	1.91818
High	O60832	DKC1	7.89438	6.03113	2	2	2	514	57.638	9.42	0
High	Q01518	CAP1	7.87821	5.05263	2	2	2	475	51.869	8.06	1.99665
High	P48047	ATP5PO	7.83531	10.3286	2	2	2	213	23.263	9.96	1.89688
High	P50552	VASP	7.80134	2.89474	1	1	1	380	39.805	8.94	2.8233
High	P25685	DNAJB1	7.79532	7.94118	3	3	3	340	38.02	8.63	2.24499
High	P17858	PFKL	7.69218	3.71795	3	3	1	780	84.964	7.5	0
High	Q6X4U4	SOSTDC1	7.65027	12.1359	2	2	2	206	23.292	9.74	3.64001
High	Q13247	SRSF6	7.60826	7.26744	3	3	2	344	39.563	11.43	2.25136
High	Q9P2J5	LARS1	7.57531	3.91156	4	4	4	1176	134.379	7.3	0
High	P30153	PPP2R1A	7.5697	6.62139	3	3	3	589	65.267	5.11	0
High	Q9BST9	RTKN	7.50308	8.52575	3	3	3	563	62.628	7.44	0
High	P48643	CCT5	7.49273	5.91497	3	3	2	541	59.633	5.66	2.58749
High	Q13616	CUL1	7.46573	5.6701	4	4	4	776	89.622	8	0
High	P12081	HARS1	7.41235	6.28684	3	3	2	509	57.374	5.88	1.99915
High	Q9NRC8	SIRT7	7.3323	7.25	2	2	2	400	44.87	9.74	1.97354
High	Q9NUQ6	SPATS2L	7.31677	3.04659	1	1	1	558	61.691	9.64	3.10135
High	P61254	RPL26	7.3082	16.5517	3	3	3	145	17.248	10.55	6.18332
High	Q13574	DGKZ	7.2914	4.4181	3	3	3	928	103.915	8.05	0
High	Q9Y6V7	DDX49	7.25515	5.7971	3	3	3	483	54.192	9.06	0
High	O75534	CSDE1	7.23662	3.63409	3	3	3	798	88.829	6.25	1.83745
High	P46013	MKI67	7.21881	0.952088	3	3	3	3256	358.474	9.45	1.69262
High	Q9NX58	LYAR	7.21705	8.44327	2	2	2	379	43.607	9.57	2.19092
High	Q01813	PFKP	7.21291	4.46429	3	3	1	784	85.542	7.55	0
High	Q9Y5J1	UTP18	7.19166	8.27338	3	3	3	556	61.964	8.76	0
High	Q9HB58	SP110	7.11229	3.77358	3	3	3	689	78.345	8.87	1.7704
High	Q8IXB1	DNAJC10	7.00498	5.80076	4	4	4	793	91.021	7.18	0
High	P55084	HADHB	6.97653	4.64135	2	2	2	474	51.262	9.41	3.36569
High	P82650	MRPS22	6.89226	9.72222	3	3	3	360	41.254	7.9	1.83944
High	P31948	STIP1	6.8647	3.68324	2	2	2	543	62.599	6.8	1.69955
High	P07305	H1-0	6.85792	13.9175	2	2	2	194	20.85	10.84	0
High	Q53GS9	USP39	6.85102	5.84071	2	2	2	565	65.34	8.91	2.62287
High	Q8IZ69	TRMT2A	6.78987	4	3	3	3	625	68.682	7.94	1.7029
High	P42766	RPL35	6.76214	15.4472	2	2	2	123	14.543	11.05	2.1687
High	Q15366	PCBP2	6.72509	6.57534	2	2	1	365	38.556	6.79	2.22229
High	Q13867	BLMH	6.67572	2.41758	1	1	1	455	52.528	6.27	0
High	P33993	MCM7	6.65638	5.14604	3	3	3	719	81.257	6.46	0
High	P61160	ACTR2	6.63368	7.61421	2	2	2	394	44.732	6.74	2.25443
High	Q14451	GRB7	6.58433	6.01504	3	3	3	532	59.643	8.5	0
High	Q7L3S4	ZNF771	6.58219	8.51735	2	2	2	317	35.679	8.79	2.06089
High	P14678	SNRPB	6.44226	9.16667	3	3	3	240	24.594	11.19	3.66031
High	Q14974	KPNB1	6.42932	3.19635	2	2	2	876	97.108	4.78	1.60877
High	Q96CM3	RPUSD4	6.40754	10.6101	3	3	3	377	42.178	9.88	4.60197
High	P78346	RPP30	6.26732	11.5672	3	3	3	268	29.303	8.91	0
High	Q9HC36	MRM3	6.23312	5.2381	2	2	2	420	46.99	8.73	2.49142
High	Q15393	SF3B3	6.21763	3.36894	3	3	3	1217	135.492	5.26	0
High	Q6PIY7	TENT2	6.18154	5.99174	3	3	3	484	55.992	9.38	0
High	Q8N5C6	SRBD1	6.1732	3.31658	3	3	3	995	111.705	8.72	0
High	Q14145	KEAP1	6.16739	3.36538	2	2	2	624	69.621	6.44	2.27608
High	P46778	RPL21	6.0872	11.875	2	2	2	160	18.553	10.49	5.00859
High	P62258	YWHAE	6.07387	8.62745	2	2	1	255	29.155	4.74	0
High	Q9H6S0	YTHDC2	6.07317	1.67832	2	2	2	1430	160.147	8.4	2.25451
High	Q9ULD5	ZNF777	6.06397	4.81348	3	3	3	831	93.703	6.61	0
High	Q9H9Y2	RPF1	5.99992	7.44986	2	2	2	349	40.086	10.01	0
High	Q7L590	MCM10	5.97927	3.2	2	2	2	875	98.121	8.75	1.78475
High	P08195	SLC3A2	5.95893	4.12698	2	2	2	630	67.952	5.01	0
High	O15062	ZBTB5	5.93748	7.23781	4	4	4	677	74.231	6.19	0
High	Q14241	ELOA	5.92775	2.07254	1	1	1	772	87.176	9.57	2.58339
High	P35869	AHR	5.90718	4.95283	4	4	4	848	96.086	6.38	0
High	P78362	SRPK2	5.88745	6.25	3	3	2	688	77.478	4.97	0
High	Q99798	ACO2	5.75154	1.92308	1	1	1	780	85.372	7.61	1.9738
High	Q9Y2P8	RCL1	5.73972	7.5067	3	3	3	373	40.817	9.26	0
High	O94826	TOMM70	5.7285	3.28947	2	2	2	608	67.412	7.12	1.78587
High	Q8N0Z8	PUSL1	5.69016	4.62046	1	1	1	303	33.212	9.85	2.33498
High	Q00059	TFAM	5.66266	6.91057	2	2	2	246	29.078	9.72	2.20551
High	Q15084	PDIA6	5.63941	3.40909	1	1	1	440	48.091	5.08	1.808
High	Q96EU6	RRP36	5.61761	8.49421	2	2	2	259	29.805	10.17	1.62513
High	Q9H8V3	ECT2	5.58243	2.51641	2	2	2	914	103.439	7.71	1.64679
High	Q96AG4	LRRC59	5.56851	9.12052	2	2	2	307	34.909	9.57	0
High	Q5T3I0	GPATCH4	5.53715	2.46637	1	1	1	446	50.351	9.63	2.71569
High	O00178	GTPBP1	5.49729	5.53064	3	3	3	669	72.408	8.34	0
High	P62805	H4C1	5.43123	19.4175	2	2	2	103	11.36	11.36	0
High	Q96P63	SERPINB12	5.39816	3.95062	1	1	1	405	46.247	5.53	2.41543
High	Q9UG63	ABCF2	5.38807	3.85233	2	2	2	623	71.245	7.37	0
High	Q16659	MAPK6	5.34724	2.49653	2	2	1	721	82.629	5.03	0
High	P12268	IMPDH2	5.29724	6.03113	2	2	2	514	55.77	6.9	2.37734
High	P23526	AHCY	5.27873	4.62963	2	2	2	432	47.685	6.34	2.40971
High	Q07666	KHDRBS1	5.25615	5.41761	2	2	2	443	48.197	8.66	4.16183
High	P33992	MCM5	5.21982	5.58583	3	3	3	734	82.233	8.37	0
High	Q9P0V9	SEPTIN10	5.21931	7.26872	2	2	1	454	52.56	6.8	0
High	Q86U42	PABPN1	5.21863	5.88235	2	2	2	306	32.729	5.06	1.66517
High	P31689	DNAJA1	5.21247	3.27456	1	1	1	397	44.839	7.08	2.17534
High	P16615	ATP2A2	5.20649	1.43954	1	1	1	1042	114.683	5.34	0
High	P60174	TPI1	5.19627	6.0241	1	1	1	249	26.653	6.9	1.86945
High	P09972	ALDOC	5.18751	6.31868	1	2	1	364	39.431	6.87	0
High	Q9NVI7	ATAD3A	5.17933	4.4164	3	3	3	634	71.325	8.98	0
High	P33991	MCM4	5.17384	3.59212	2	2	2	863	96.498	6.74	0
High	Q99959	PKP2	5.16743	2.61067	2	2	2	881	97.355	9.33	2.07527
High	Q15517	CDSN	5.12183	5.10397	2	2	2	529	51.575	8.44	2.44582
High	Q09028	RBBP4	5.08645	3.76471	1	1	1	425	47.626	4.89	2.29258
High	Q16629	SRSF7	5.0611	10.9244	2	2	2	238	27.35	11.82	1.72285
High	P18206	VCL	5.01705	2.1164	2	2	2	1134	123.722	5.66	0
High	Q9C086	INO80B	4.94692	3.37079	1	1	1	356	38.613	9.61	0
High	Q96EY7	PTCD3	4.9431	1.88679	1	1	1	689	78.5	6.42	0
High	P12532	CKMT1A	4.93796	7.67386	3	3	3	417	47.007	8.34	0
High	P41743	PRKCI	4.92702	2.34899	1	1	1	596	68.218	5.85	1.8603
High	P0DOX5		4.92174	7.57238	3	3	3	449	49.298	8.72	1.75477
High	P07339	CTSD	4.91631	7.03883	3	3	3	412	44.524	6.54	2.08785
High	P06702	S100A9	4.90734	30.7018	3	3	3	114	13.234	6.13	2.37215
High	Q6DD87	ZNF787	4.90719	6.5445	2	2	2	382	40.403	7.96	0
High	O14744	PRMT5	4.89047	5.02355	3	3	3	637	72.638	6.29	0
High	P49590	HARS2	4.86824	4.34783	2	2	1	506	56.852	8.24	0
High	P40222	TXLNA	4.81257	5.12821	2	2	2	546	61.853	6.52	1.80988
High	O75390	CS	4.81192	2.36052	1	1	1	466	51.68	8.32	1.90072
High	O43663	PRC1	4.8095	3.06452	2	2	2	620	71.562	6.68	1.94422
High	P55010	EIF5	4.79008	6.96056	2	2	2	431	49.192	5.58	0
High	O14757	CHEK1	4.74506	5.46218	2	2	2	476	54.399	8.25	0
High	Q8TAD8	SNIP1	4.74184	3.53535	1	1	1	396	45.75	9.99	0
High	P01040	CSTA	4.54666	25.5102	2	2	2	98	11	5.5	1.74044
High	Q7Z417	NUFIP2	4.53417	2.01439	1	1	1	695	76.075	8.7	1.77714
High	Q86XP3	DDX42	4.52563	3.09168	3	3	3	938	102.912	7.02	0
High	Q8WWM7	ATXN2L	4.51422	1.67442	2	2	2	1075	113.304	8.59	1.78034
High	P0DME0	SETSIP	4.50529	3.31126	1	1	1	302	34.861	4.31	2.03391
High	Q14320	FAM50A	4.47508	3.83481	1	1	1	339	40.216	6.83	2.23372
High	Q8IWS0	PHF6	4.46266	8.21918	3	3	3	365	41.264	8.68	0
High	P36542	ATP5F1C	4.45732	8.05369	2	2	2	298	32.975	9.22	1.6039
High	Q9Y4W6	AFG3L2	4.44165	1.25471	1	1	1	797	88.528	8.66	1.98195
High	P09001	MRPL3	4.40705	4.31034	1	1	1	348	38.608	9.48	2.62562
High	Q9UNF1	MAGED2	4.39303	3.13531	2	2	2	606	64.914	9.32	0
High	P62266	RPS23	4.35152	16.0839	2	2	2	143	15.798	10.49	4.44768
High	P13928	ANXA8	4.32738	7.64526	2	2	2	327	36.858	5.78	1.71043
High	P27797	CALR	4.22893	3.35731	1	1	1	417	48.112	4.44	0
High	Q9UKN8	GTF3C4	4.21184	3.04136	2	2	2	822	91.923	6.65	0
High	P35659	DEK	4.20062	5.06667	2	2	2	375	42.648	8.56	0
High	Q15459	SF3A1	4.18502	1.63934	1	1	1	793	88.831	5.22	1.77268
High	P18887	XRCC1	4.1782	3.15956	2	2	2	633	69.455	6.28	1.75975
High	P19367	HK1	4.15772	2.83533	3	3	3	917	102.42	6.8	3.51606
High	Q96QD9	FYTTD1	4.15527	3.45912	1	1	1	318	35.796	11.78	2.08193
High	P49840	GSK3A	4.11091	5.17598	2	2	1	483	50.949	8.75	0
High	Q9P0L0	VAPA	4.05914	4.81928	1	1	1	249	27.875	8.62	0
High	Q08945	SSRP1	4.05574	3.66714	2	2	2	709	81.024	6.87	0
High	Q15843	NEDD8	4.05512	17.284	1	1	1	81	9.066	8.43	2.08446
High	P32969	RPL9	4.04732	10.9375	2	2	2	192	21.85	9.95	1.65229
High	P55209	NAP1L1	4.03325	4.34783	1	1	1	391	45.346	4.46	0
High	Q8N554	ZNF276	3.99311	1.79153	1	1	1	614	67.176	8.51	1.94475
High	Q9BW19	KIFC1	3.99012	2.08024	1	1	1	673	73.702	8.98	0
High	Q9NPH2	ISYNA1	3.95956	4.30108	2	2	2	558	61.029	5.76	3.54045
High	Q15029	EFTUD2	3.94589	3.60082	3	3	2	972	109.366	5	1.80843
High	Q16543	CDC37	3.93629	2.38095	1	1	1	378	44.44	5.25	2.36498
High	Q09666	AHNAK	3.92769	1.27334	2	2	2	5890	628.699	6.15	0
High	P62277	RPS13	3.92118	9.93377	1	1	1	151	17.212	10.54	0
High	P35606	COPB2	3.90728	1.10375	1	1	1	906	102.422	5.27	0
High	P06396	GSN	3.89131	4.34783	3	3	3	782	85.644	6.28	0
High	Q9Y4P3	TBL2	3.89008	2.90828	1	1	1	447	49.766	9.44	0
High	O94887	FARP2	3.88207	1.99241	1	1	1	1054	119.813	8.79	0
High	Q14574	DSC3	3.87674	2.56696	2	2	2	896	99.906	6.1	1.62504
High	P29692	EEF1D	3.83983	4.27046	1	1	1	281	31.103	5.01	0
High	Q9NZ08	ERAP1	3.83357	1.38151	1	1	1	941	107.166	6.46	0
High	P62899	RPL31	3.79534	11.2	1	1	1	125	14.454	10.54	2.30307
High	P20042	EIF2S2	3.74112	3.3033	1	1	1	333	38.364	5.8	0
High	Q8IYA6	CKAP2L	3.71444	1.74497	1	1	1	745	83.535	9.83	2.2562
High	Q9P015	MRPL15	3.68846	3.04054	1	1	1	296	33.399	10.01	0
High	Q99933	BAG1	3.67065	5.7971	2	2	2	345	38.755	7.81	0
High	O95831	AIFM1	3.64859	2.44698	1	1	1	613	66.859	8.95	1.72611
High	Q9Y6Q5	AP1M2	3.64753	4.72813	2	2	2	423	48.078	8.22	0
High	Q9BY44	EIF2A	3.64551	2.39316	1	1	1	585	64.949	8.87	0
High	Q2TB10	ZNF800	3.64493	3.46386	1	1	1	664	75.189	9.47	0
High	P09622	DLD	3.59717	5.50098	2	2	2	509	54.143	7.85	0
High	O75746	SLC25A12	3.59099	3.09735	2	2	2	678	74.715	8.38	0
High	P40925	MDH1	3.58244	8.68263	2	2	2	334	36.403	7.36	0
High	P49756	RBM25	3.55129	1.77936	1	1	1	843	100.124	6.32	2.28573
High	Q8WUA4	GTF3C2	3.50113	1.97585	2	2	1	911	100.616	7.31	0
High	Q99569	PKP4	3.4836	1.0906	1	1	1	1192	131.787	8.94	2.69108
High	P31151	S100A7	3.46155	10.8911	1	1	1	101	11.464	6.77	1.92286
High	Q8N163	CCAR2	3.46017	1.51679	1	1	1	923	102.838	5.22	1.65809
High	Q9UMR2	DDX19B	3.42899	3.13152	1	1	1	479	53.893	6.3	1.67072
High	Q8TF42	UBASH3B	3.42258	3.38983	2	2	2	649	72.649	6.93	0
High	P11216	PYGB	3.41319	1.42349	1	1	1	843	96.635	6.86	0
High	Q99714	HSD17B10	3.40178	14.1762	2	2	2	261	26.906	7.78	0
High	Q9Y2Q3	GSTK1	3.38626	7.07965	1	1	1	226	25.48	8.41	0
High	Q8N684	CPSF7	3.36835	2.54777	1	1	1	471	52.018	8	0
High	P05198	EIF2S1	3.36487	5.07937	2	2	2	315	36.089	5.08	1.84969
High	Q9UGY1	NOL12	3.35176	15.9624	2	2	2	213	24.648	10.23	1.79471
High	Q7Z406	MYH14	3.34275	0.802005	1	1	1	1995	227.732	5.6	0
High	Q13330	MTA1	3.32496	1.3986	1	1	1	715	80.735	9.26	2.13422
High	Q13242	SRSF9	3.24388	9.04977	2	2	2	221	25.526	8.65	0
High	P07477	PRSS1	3.22534	8.09717	1	1	1	247	26.541	6.51	2.45482
High	Q92615	LARP4B	3.22341	3.65854	2	2	2	738	80.503	6.92	1.69566
High	Q9NYZ3	GTSE1	3.21367	2.16509	1	1	1	739	78.456	9.23	0
High	O60814	H2BC12	3.20065	14.2857	2	2	2	126	13.882	10.32	0
High	P11279	LAMP1	3.16941	2.63789	1	1	1	417	44.854	8.75	2.59822
High	P17029	ZKSCAN1	3.15331	5.15098	2	2	2	563	63.59	7.05	0
High	Q9Y3A4	RRP7A	3.15249	5.35714	1	1	1	280	32.314	9.58	2.50473
High	Q08AE8	SPIRE1	3.1515	1.32275	1	1	1	756	85.489	8.62	0
High	Q15758	SLC1A5	3.15132	2.03327	1	1	1	541	56.562	5.48	0
High	Q6IQ22	RAB12	3.14703	4.5082	1	1	1	244	27.231	8.41	0
High	Q96CC6	RHBDF1	3.12656	1.63743	1	1	1	855	97.338	8.44	0
High	Q96EY4	TMA16	3.11481	7.38916	1	1	1	203	23.849	9.26	2.17234
High	P62263	RPS14	3.09237	8.60927	1	1	1	151	16.263	10.05	0
High	Q9H0B8	CRISPLD2	3.08572	3.42052	2	2	2	497	55.883	8.02	0
High	Q14331	FRG1	3.06068	4.65116	1	1	1	258	29.154	9.01	0
High	Q53GQ0	HSD17B12	3.06057	6.41026	2	2	2	312	34.302	9.32	0
High	Q6NUN9	ZNF746	3.04273	1.86335	1	1	1	644	69.092	6.86	1.69327
High	Q13492	PICALM	3.04207	3.06748	2	2	2	652	70.71	7.9	0
High	Q9Y3B9	RRP15	3.03058	3.90071	1	1	1	282	31.465	5.52	1.95663
High	P12004	PCNA	3.02177	5.74713	1	1	1	261	28.75	4.69	2.15588
High	P08621	SNRNP70	3.00296	2.51716	1	1	1	437	51.526	9.94	1.60297
High	Q14980	NUMA1	2.99181	1.2766	2	2	1	2115	238.115	5.78	0
High	P57772	EEFSEC	2.99	3.18792	2	2	2	596	65.263	8.35	1.69695
High	P46782	RPS5	2.98801	7.35294	1	1	1	204	22.862	9.72	0
High	Q8IY17	PNPLA6	2.96617	0.945455	1	1	1	1375	150.859	7.74	0
High	Q9BQ83	SLX1A	2.95979	9.45455	1	1	1	275	30.751	7.03	0
High	Q9Y5Q9	GTF3C3	2.95234	1.80587	1	1	1	886	101.208	5.07	0
High	Q9BR76	CORO1B	2.94348	2.04499	1	1	1	489	54.2	5.88	1.67509
High	P17812	CTPS1	2.93107	2.03046	1	1	1	591	66.648	6.46	0
High	Q9NR12	PDLIM7	2.92592	2.62582	1	1	1	457	49.813	8.41	0
High	Q00325	SLC25A3	2.92154	3.31492	1	1	1	362	40.069	9.38	0
High	O76021	RSL1D1	2.9108	2.2449	1	1	1	490	54.939	10.13	0
High	Q7Z4Q2	HEATR3	2.88207	1.91176	1	1	1	680	74.535	5.11	1.65758
High	Q96P11	NSUN5	2.88074	2.331	1	1	1	429	46.662	8.62	0
High	P14314	PRKCSH	2.85294	2.46212	1	1	1	528	59.388	4.41	0
High	P17987	TCP1	2.85276	3.77698	2	2	2	556	60.306	6.11	0
High	P35250	RFC2	2.84466	4.80226	1	1	1	354	39.132	6.44	0
High	O95235	KIF20A	2.82073	2.80899	2	2	2	890	100.215	6.92	0
High	O96013	PAK4	2.76523	2.19966	1	1	1	591	64.032	9.73	0
High	Q9H7E2	TDRD3	2.76296	2.76498	1	1	1	651	73.14	9.23	0
High	Q06265	EXOSC9	2.75647	2.96128	1	1	1	439	48.918	5.29	0
High	Q5XG87	TENT4A	2.74739	1.76768	1	1	1	792	84.597	9.51	0
High	P07814	EPRS1	2.73166	1.19048	1	1	1	1512	170.483	7.33	1.70346
High	P04908	H2AC4	2.72084	14.6154	1	2	1	130	14.127	11.05	0
High	P42166	TMPO	2.71874	1.8732	1	1	1	694	75.446	7.66	1.96853
High	O00139	KIF2A	2.6981	1.55807	1	1	1	706	79.905	6.68	0
High	P08243	ASNS	2.68846	2.49554	1	1	1	561	64.329	6.86	0
High	P23588	EIF4B	2.67757	2.12766	1	1	1	611	69.11	5.73	0
High	Q5SNV9	C1orf167	2.6715	2.0436	2	2	2	1468	162.321	10.7	1.96937
High	Q9Y2X3	NOP58	2.65718	2.45747	1	1	1	529	59.541	8.92	0
High	P04181	OAT	2.64628	3.18907	1	1	1	439	48.504	7.03	1.84873
High	O75151	PHF2	2.61762	1.27737	1	1	1	1096	120.7	9.17	0
High	P05109	S100A8	2.61672	11.828	1	1	1	93	10.828	7.03	0
High	Q16610	ECM1	2.58855	1.66667	1	1	1	540	60.635	6.71	0
High	Q8TEC5	SH3RF2	2.5327	4.2524	2	2	2	729	79.27	9.94	0
High	P25311	AZGP1	2.51756	4.02685	1	1	1	298	34.237	6.05	0
High	Q9NX20	MRPL16	2.50752	7.17131	1	1	1	251	28.431	10.13	0
High	Q15051	IQCB1	2.50335	2.00669	1	1	1	598	68.886	9.1	0
High	Q96HS1	PGAM5	2.50335	3.11419	1	1	1	289	31.985	8.68	1.84066
High	Q8WY91	THAP4	2.49703	2.59965	1	1	1	577	62.851	9.28	0
High	P62633	CNBP	2.4803	8.47458	1	1	1	177	19.45	7.71	0
High	O43795	MYO1B	2.47914	1.84859	2	2	2	1136	131.902	9.38	0
High	O94906	PRPF6	2.47457	1.16897	1	1	1	941	106.858	8.25	1.65275
High	Q14679	TTLL4	2.47044	1.16764	1	1	1	1199	133.294	8.85	0
High	P83881	RPL36A	2.4338	8.49057	1	1	1	106	12.433	10.58	1.77659
High	P48444	ARCN1	2.43133	2.54403	1	1	1	511	57.174	6.21	0
High	P53992	SEC24C	2.42736	1.46252	1	1	1	1094	118.249	7.06	0
High	Q14258	TRIM25	2.40705	2.22222	1	1	1	630	70.928	8.09	0
High	P42224	STAT1	2.3811	3.46667	2	2	2	750	87.28	6.05	0
High	O75909	CCNK	2.37263	4.13793	1	1	1	580	64.199	8.41	0
High	P53597	SUCLG1	2.36241	4.62428	1	1	1	346	36.227	8.79	0
High	Q9HB71	CACYBP	2.35892	3.94737	1	1	1	228	26.194	8.25	0
High	Q12894	IFRD2	2.32846	2.0362	1	1	1	442	48.018	6.84	0
High	P05089	ARG1	2.29277	3.41615	1	1	1	322	34.713	7.21	1.76355
High	Q9Y3F4	STRAP	2.29132	2.85714	1	1	1	350	38.414	5.12	0
High	Q9UET6	FTSJ1	2.27753	3.34347	1	1	1	329	36.056	5.69	0
High	Q3B820	FAM161A	2.23845	2.57576	1	1	1	660	76.704	8.03	0
High	P16298	PPP3CB	2.23418	1.9084	1	1	1	524	58.987	5.91	0
High	Q9NWB6	ARGLU1	2.21541	5.12821	2	2	2	273	33.197	10.35	0
High	Q9NQC3	RTN4	2.21098	1.0906	1	1	1	1192	129.851	4.5	0
High	O60684	KPNA6	2.18977	2.61194	1	1	1	536	59.991	4.98	0
High	Q03252	LMNB2	2.15509	1.6129	1	1	1	620	69.906	5.59	0
High	Q13523	PRPF4B	2.15163	1.68818	1	1	1	1007	116.916	10.26	0
High	O75323	NIPSNAP2	2.1399	3.14685	1	1	1	286	33.721	9.36	0
High	Q6NZY4	ZCCHC8	2.139	1.9802	1	1	1	707	78.529	4.87	0
High	Q86VP6	CAND1	2.13632	0.894309	1	1	1	1230	136.289	5.78	0
High	Q8TCJ2	STT3B	2.10991	1.45278	1	1	1	826	93.614	8.91	1.81776
High	Q96HA1	POM121	2.10885	0.880705	1	1	1	1249	127.642	10.56	0
High	Q13435	SF3B2	2.10713	0.782123	1	1	1	895	100.165	5.67	0
High	Q8WWK9	CKAP2	2.10339	4.68521	2	2	2	683	76.939	9.41	0
High	O43615	TIMM44	2.08355	2.43363	1	1	1	452	51.323	8.32	0
High	Q9Y678	COPG1	2.07058	1.14416	1	1	1	874	97.655	5.47	0
High	P08758	ANXA5	2.06727	2.8125	1	1	1	320	35.914	5.05	0
High	Q8WU90	ZC3H15	2.04082	1.87793	1	1	1	426	48.573	5.31	0
High	P61960	UFM1	2.03156	17.6471	1	1	1	85	9.112	9.31	0
High	P55060	CSE1L	2.02517	0.823893	1	1	1	971	110.346	5.77	0
High	P13489	RNH1	2.01845	3.03688	1	1	1	461	49.941	4.82	0
High	Q12986	NFX1	1.99183	1.07143	1	1	1	1120	124.312	8.24	0
High	P49721	PSMB2	1.98801	7.46269	1	1	1	201	22.822	7.02	0
High	P15313	ATP6V1B1	1.95979	2.72904	1	1	1	513	56.797	5.66	0
High	Q6PCB5	RSBN1L	1.95199	3.07329	2	2	2	846	94.81	8.78	0
High	Q7Z6M2	FBXO33	1.94615	1.08108	1	1	1	555	62.59	7.36	0
High	Q92804	TAF15	1.92775	2.36486	1	1	1	592	61.793	8.02	0
High	B5ME19	EIF3CL	1.92665	1.09409	1	1	1	914	105.407	5.64	0
High	O15144	ARPC2	1.92482	3	1	1	1	300	34.311	7.36	0
High	Q15014	MORF4L2	1.92157	6.94444	2	2	2	288	32.288	9.72	0
High	Q9Y2R9	MRPS7	1.89757	5.3719	1	1	1	242	28.116	9.99	0
High	P35227	PCGF2	1.89245	2.32558	1	1	1	344	37.764	7.96	0
Medium	P22528	SPRR1B	1.86774	8.98876	1	1	1	89	9.881	8.48	0
Medium	Q9Y295	DRG1	1.86774	2.99728	1	1	1	367	40.517	8.9	0
Medium	O43148	RNMT	1.83893	2.10084	1	1	1	476	54.809	6.61	0
Medium	Q9C0I3	CCSER1	1.83357	1.11111	1	1	1	900	99.449	7.83	0
Medium	Q14315	FLNC	1.82565	0.293578	1	1	1	2725	290.841	5.97	0
Medium	Q8TAA9	VANGL1	1.81135	2.67176	1	1	1	524	59.937	8.81	0
Medium	P82914	MRPS15	1.80244	3.89105	1	1	1	257	29.823	10.48	0
Medium	Q5T749	KPRP	1.77702	4.14508	1	1	1	579	64.093	8.27	0
Medium	Q969S3	ZNF622	1.77211	1.88679	1	1	1	477	54.237	6.15	0
Medium	Q8TF76	HASPIN	1.76802	1.8797	1	1	1	798	88.44	9.16	0
Medium	O60884	DNAJA2	1.75995	1.94175	1	1	1	412	45.717	6.48	0
Medium	Q9ULW3	ABT1	1.75031	4.04412	1	1	1	272	31.06	9.88	0
Medium	Q9Y6K5	OAS3	1.70006	1.37994	1	1	1	1087	121.093	8.4	0
Medium	Q8IVS2	MCAT	1.67531	2.82051	1	1	1	390	42.934	8.72	0
Medium	P02788	LTF	1.66274	1.26761	1	1	1	710	78.132	8.12	0
Medium	Q7L3T8	PARS2	1.65482	2.31579	1	1	1	475	53.228	8.1	0
Medium	Q8TEX9	IPO4	1.64859	1.01758	1	1	1	1081	118.64	4.96	0
Medium	P02786	TFRC	1.64724	2.10526	1	1	1	760	84.818	6.61	0
Medium	P43490	NAMPT	1.64532	1.62933	1	1	1	491	55.487	7.15	0
Medium	Q9Y224	RTRAF	1.63432	3.68852	1	1	1	244	28.051	6.65	0
Medium	Q8IWA5	SLC44A2	1.62233	2.26629	1	1	1	706	80.071	8.57	0
Medium	Q8TED0	UTP15	1.60345	1.9305	1	1	1	518	58.379	9.11	0
Medium	Q9BQ75	CMSS1	1.55988	2.86738	1	1	1	279	31.864	9.19	0
Medium	Q13887	KLF5	1.55689	3.50109	1	1	1	457	50.759	8.6	0
Medium	P49589	CARS1	1.55517	1.3369	1	1	1	748	85.419	6.76	0
Medium	Q9Y450	HBS1L	1.55021	2.63158	1	1	1	684	75.426	6.61	0
Medium	Q9UI42	CPA4	1.4988	2.3753	1	1	1	421	47.322	6.7	0
Medium	F5HEU7	ORF63	1.48892	0.75431	1	1	1	928	103.836	6.87	0
Medium	Q9H6R4	NOL6	1.47965	1.22164	1	1	1	1146	127.513	7.64	0
Medium	Q8N3E9	PLCD3	1.47044	1.90114	1	1	1	789	89.202	6.98	0
Medium	Q96G03	PGM2	1.47031	0.980392	1	1	1	612	68.24	6.73	0
Medium	Q15392	DHCR24	1.4618	1.74419	1	1	1	516	60.062	8.16	0
Medium	P82930	MRPS34	1.43783	3.66972	1	1	1	218	25.634	9.98	0
Medium	P13667	PDIA4	1.43016	2.32558	1	1	1	645	72.887	5.07	0
Medium	P02008	HBZ	1.42841	4.92958	1	1	1	142	15.627	8.21	0
Medium	O43592	XPOT	1.41623	1.4553	1	1	1	962	109.893	5.39	0
Medium	P17936	IGFBP3	1.4076	5.84192	1	1	1	291	31.654	8.69	0
Medium	P14635	CCNB1	1.39664	1.61663	1	1	1	433	48.306	7.47	0
Medium	Q9BYJ4	TRIM34	1.3948	1.84426	1	1	1	488	56.827	7.44	0
Medium	Q9NVV4	MTPAP	1.38206	2.06186	1	1	1	582	66.13	9.04	0
Medium	Q13409	DYNC1I2	1.37841	0.940439	1	1	1	638	71.412	5.2	0
Medium	Q1ED39	KNOP1	1.37768	3.05677	1	1	1	458	51.557	9.86	0
Medium	Q6UWP8	SBSN	1.37634	2.37288	1	1	1	590	60.505	7.01	0
Medium	P26640	VARS1	1.375	0.791139	1	1	1	1264	140.387	7.59	0
Medium	Q9HC35	EML4	1.36401	1.01937	1	1	1	981	108.848	6.4	0
Medium	Q7L014	DDX46	1.36221	0.969932	1	1	1	1031	117.29	9.29	0
Medium	P52594	AGFG1	1.35096	1.9573	1	1	1	562	58.224	8.63	0
Medium	Q9H0B6	KLC2	1.35057	1.60772	1	1	1	622	68.892	7.15	0
Medium	Q3T8J9	GON4L	1.35028	0.847836	1	1	1	2241	248.465	5.01	0
Medium	Q92552	MRPS27	1.32809	2.89855	1	1	1	414	47.581	6.18	0
Medium	P35249	RFC4	1.30034	2.75482	1	1	1	363	39.657	8.02	0
Medium	P37837	TALDO1	1.27027	3.26409	1	1	1	337	37.516	6.81	0
Medium	P50454	SERPINH1	1.26257	3.58852	1	1	1	418	46.411	8.69	0
Medium	P53350	PLK1	1.25594	2.48756	1	1	1	603	68.212	8.91	0
Medium	Q9NTZ6	RBM12	1.24965	1.07296	1	1	1	932	97.333	8.63	0
Medium	Q9H1I8	ASCC2	1.24642	1.321	1	1	1	757	86.306	5.16	0
Medium	Q12834	CDC20	1.23181	1.60321	1	1	1	499	54.689	9.23	1.68073
Medium	Q5RI15	COX20	1.22856	10.1695	1	1	1	118	13.283	8.76	0
Medium	B7Z6K7	ZNF814	1.21574	0.818713	1	1	1	855	97.275	8.85	0
Medium	Q9NWB1	RBFOX1	1.21049	3.77834	1	1	1	397	42.758	6.86	0
Medium	Q15717	ELAVL1	1.20447	3.37423	1	1	1	326	36.069	9.17	0
Medium	P86790	CCZ1B	1.20232	3.52697	1	1	1	482	55.83	6.48	0
Medium	Q96MM6	HSPA12B	1.19853	2.04082	1	1	1	686	75.64	8.53	0
Medium	Q9H9D4	ZNF408	1.17744	1.38889	1	1	1	720	78.389	7.24	0
Medium	Q9Y4B5	MTCL1	1.16653	0.577428	1	1	1	1905	209.397	6.43	0
Medium	Q9NTJ5	SACM1L	1.1638	1.70358	1	1	1	587	66.924	7.12	0
Medium	P17980	PSMC3	1.15783	2.2779	1	1	1	439	49.172	5.24	0
Medium	Q13838	DDX39B	1.15009	2.33645	1	1	1	428	48.96	5.67	0
Medium	A6NN14	ZNF729	1.14575	0.638978	1	1	1	1252	144.926	9.5	0
Medium	P48730	CSNK1D	1.14569	3.37349	1	1	1	415	47.3	9.74	0
Medium	P35789	ZNF93	1.14466	3.22581	1	1	1	620	70.925	9.28	0
Medium	Q9NWT1	PAK1IP1	1.14406	2.04082	1	1	1	392	43.936	8.91	0
Medium	Q9UL18	AGO1	1.12884	1.40023	1	1	1	857	97.152	9.16	0
Medium	P38935	IGHMBP2	1.1134	0.805639	1	1	1	993	109.082	8.97	0
Medium	P78316	NOP14	1.10874	1.05018	1	1	1	857	97.607	7.58	0
Low	Q16513	PKN2	1.09125	0.711382	1	1	1	984	111.964	6.3	0
Low	Q9UPN4	CEP131	1.08455	1.66205	1	1	1	1083	122.075	8.69	0
Low	P42858	HTT	1.08213	0.222788	1	1	1	3142	347.383	6.2	0
Low	Q8WY36	BBX	1.07145	2.44421	1	1	1	941	105.064	8.79	0
Low	P55265	ADAR	1.06329	0.652529	1	1	1	1226	135.981	8.65	0
Low	Q9Y285	FARSA	1.05576	1.37795	1	1	1	508	57.528	7.8	0
Low	Q6IQ21	ZNF770	1.03631	1.30246	1	1	1	691	79.955	9.55	0
Low	Q96NB3	ZNF830	1.03621	3.22581	1	1	1	372	41.973	5.31	0
Low	P08572	COL4A2	1.02854	0.759346	1	1	1	1712	167.449	8.66	0
Low	P82979	SARNP	1.02761	4.7619	1	1	1	210	23.656	6.42	0
Low	Q9BTD8	RBM42	1.01475	1.66667	1	1	1	480	50.382	9.63	0
Low	Q2M3X9	ZNF674	1.00533	2.23752	1	1	1	581	67.155	9.16	0
Low	Q9NZJ4	SACS	0.9914	0.131033	1	1	1	4579	520.795	7.05	0
Low	Q8IUR6	CREBRF	0.972243	1.40845	1	1	1	639	72.104	4.87	0
Low	Q15746	MYLK	0.970211	0.417973	1	1	1	1914	210.583	6.15	0
Low	O43684	BUB3	0.9694	4.26829	1	1	1	328	37.131	6.84	0
Low	Q71RC2	LARP4	0.967784	2.20994	1	1	1	724	80.546	6.61	0
Low	Q5TB30	DEPDC1	0.966576	1.35635	1	1	1	811	92.901	8.68	0
Low	P47929	LGALS7	0.964971	8.08824	1	1	1	136	15.066	7.62	0
Low	Q8IXJ9	ASXL1	0.96457	0.908501	1	1	1	1541	165.329	6.21	0
Low	Q7Z5H4	VN1R5	0.961777	1.96078	1	1	1	357	40.752	9.2	0
Low	O95347	SMC2	0.95117	0.835422	1	1	1	1197	135.572	8.43	0
Low	O15021	MAST4	0.949234	0.304994	1	1	1	2623	283.922	8.62	0
Low	Q8IZ52	CHPF	0.92775	0.903226	1	1	1	775	85.414	6.93	0
Low	P49917	LIG4	0.926648	1.53677	1	1	1	911	103.904	7.96	0
Low	Q14764	MVP	0.921181	1.79171	1	1	1	893	99.266	5.48	0
Low	Q1HVH8	BOLF1	0.921181	0.645161	1	1	1	1240	132.731	6.09	0
Low	Q86VY4	TSPYL5	0.918293	2.39808	1	1	1	417	45.116	9.54	0
Low	Q9NTX5	ECHDC1	0.916139	3.58306	1	1	1	307	33.677	8.21	0
Low	Q01469	FABP5	0.906929	6.66667	1	1	1	135	15.155	7.01	1.60057
Low	Q2QGD7	ZXDC	0.903785	1.51515	1	1	1	858	89.932	8.13	0
Low	Q86VM9	ZC3H18	0.893809	0.839454	1	1	1	953	106.315	8.32	0
Low	Q86V20	SHLD2	0.893809	1.79641	1	1	1	835	93.646	6.86	0
Low	P35625	TIMP3	0.886391	3.79147	1	1	1	211	24.129	8.72	0
Low	Q9H223	EHD4	0.877456	2.03327	1	1	1	541	61.137	6.76	0
Low	Q2M296	MTHFSD	0.873869	2.87206	1	1	1	383	42.146	8.73	0
Low	P14550	AKR1A1	0.859806	3.07692	1	1	1	325	36.55	6.79	0
Low	P62826	RAN	0.856361	6.01852	1	1	1	216	24.408	7.49	0
Low	Q13895	BYSL	0.849551	2.0595	1	1	1	437	49.57	8.12	0
Low	Q9Y230	RUVBL2	0.8471	1.94384	1	1	1	463	51.125	5.64	0
Low	Q8IV36	HID1	0.839832	1.01523	1	1	1	788	88.689	6.06	0
Low	Q8NHP8	PLBD2	0.838632	1.18846	1	1	1	589	65.43	6.8	0
Low	Q13144	EIF2B5	0.825359	1.38696	1	1	1	721	80.329	5.08	0
Low	P12755	SKI	0.822175	2.1978	1	1	1	728	79.955	7.62	0
Low	P13798	APEH	0.809388	1.22951	1	1	1	732	81.173	5.48	0
Low	Q8QZ73		0.808549	0.410341	1	1	1	2437	271.822	7.75	0
Low	Q9Y6K0	CEPT1	0.806041	2.64423	1	1	1	416	46.523	8.21	0
Low	Q9H7B2	RPF2	0.796967	2.61438	1	1	1	306	35.56	9.99	0

## Sheet: Only in ss-m6A
Protein.FDR.Confidence	Accession	Description	Sum.PEP.Score	Coverage	#.Peptides	#.PSMs	#.Unique.Peptides	#.AAs	MW.[kDa]	calc..pI	Score.Sequest.HT
High	Q9BYJ9	YTHDF1	51.8367	31.127	13	17	7	559	60.836	8.79	20.9707
High	Q7Z739	YTHDF3	43.0027	14.7009	8	10	3	585	63.822	9.04	16.6943
High	P08865	RPSA	34.8844	21.0169	5	7	5	295	32.833	4.87	15.7815
High	P09429	HMGB1	31.5371	26.5116	5	7	4	215	24.878	5.74	18.4927
High	Q7L0Y3	TRMT10C	30.9344	31.0174	10	11	10	403	47.317	9.36	4.71901
High	P62750	RPL23A	29.625	34.6154	8	9	8	156	17.684	10.45	13.4006
High	P61313	RPL15	24.3139	30.8824	6	6	6	204	24.131	11.62	13.1532
High	Q96E39	RBMXL1	22.8006	17.6923	7	7	1	390	42.116	9.89	8.35955
High	Q9Y5A9	YTHDF2	22.7343	13.6442	7	7	4	579	62.296	8.79	8.72277
High	P12236	SLC25A6	22.4843	24.4966	8	9	1	298	32.845	9.74	16.0702
High	Q8IUH3	RBM45	21.2466	9.45378	6	8	6	476	53.469	7.17	6.47402
High	P40429	RPL13A	19.7521	28.5714	6	9	8	203	23.562	10.93	8.92319
High	Q13620	CUL4B	19.252	6.68127	6	6	1	913	103.916	7.37	7.10299
High	Q9Y3C1	NOP16	16.9475	21.9101	6	4	4	178	21.175	9.94	4.44863
High	Q96SI9	STRBP	16.6064	5.80357	6	5	1	672	73.606	8.72	6.26757
High	P39748	FEN1	15.8446	11.0526	6	3	3	380	42.566	8.62	7.21069
High	Q02543	RPL18A	14.2456	21.0227	6	4	3	176	20.749	10.71	2.76066
High	Q9NX05	FAM120C	14.0435	4.56204	6	5	2	1096	120.499	9.03	5.11417
High	Q6DKI1	RPL7L1	13.2584	18.4314	6	4	4	255	29.651	10.52	8.09714
High	Q96FN4	CPNE2	12.9372	6.93431	6	3	3	548	61.151	6.07	4.07011
High	Q9NVN8	GNL3L	12.9099	10.8247	6	5	4	582	65.532	8.44	4.08231
High	P62280	RPS11	12.3673	30.3797	6	5	5	158	18.419	10.3	6.80808
High	P62081	RPS7	11.9472	14.9485	6	5	4	194	22.113	10.1	8.00425
High	P28482	MAPK1	11.6054	15.2778	6	5	4	360	41.363	6.98	0
High	O00622	CCN1	11.3331	8.13648	6	3	3	381	41.998	8.21	3.78505
High	Q9NWK9	ZNHIT6	10.3808	10.2128	6	4	4	470	53.884	5.8	2.07821
High	Q9UHX1	PUF60	10.1498	5.9034	6	2	2	559	59.838	5.29	3.44822
High	Q8NDT2	RBM15B	10.0897	6.06742	6	4	3	890	97.147	9.85	3.43584
High	Q9NSI2	SLX9	10.0455	26.087	6	4	4	230	25.441	11.08	6.73339
High	Q96SB4	SRPK1	9.93812	6.10687	6	3	2	655	74.278	6.16	1.72481
High	Q4G0J3	LARP7	9.84939	7.73196	6	4	4	582	66.857	9.55	1.60856
High	P47914	RPL29	9.71131	14.4654	6	3	2	159	17.741	11.66	6.14022
High	Q9Y2X9	ZNF281	9.56235	4.46927	6	3	3	895	96.855	8.48	2.71124
High	P61158	ACTR3	9.23248	5.74163	6	2	2	418	47.341	5.88	2.81276
High	Q86UE4	MTDH	9.03002	7.04467	6	3	3	582	63.799	9.32	2.35908
High	O75319	DUSP11	8.97869	8.78788	6	2	2	330	38.915	9.41	0
High	P26583	HMGB2	8.90302	11.9617	6	2	1	209	24.019	7.81	4.83025
High	Q07955	SRSF1	8.67306	13.3065	6	3	3	248	27.728	10.36	2.00059
High	Q14134	TRIM29	8.63362	7.48299	6	4	4	588	65.793	7.15	2.36083
High	P14866	HNRNPL	8.58863	7.30051	6	4	4	589	64.092	8.22	3.94227
High	P31946	YWHAB	8.41164	9.7561	6	2	1	246	28.065	4.83	0
High	Q01130	SRSF2	8.22556	10.8597	6	2	2	221	25.461	11.85	3.98645
High	Q8NFW8	CMAS	8.20362	6.68203	6	2	2	434	48.349	7.93	2.13184
High	Q5F1R6	DNAJC21	8.17715	5.46139	6	2	2	531	61.989	5.47	2.80151
High	Q9H4M7	PLEKHA4	8.17516	2.82413	6	1	1	779	85.349	10.56	3.78338
High	Q9UHB9	SRP68	8.1207	6.2201	6	3	3	627	70.686	8.56	1.6029
High	O60832	DKC1	7.89438	6.03113	6	2	2	514	57.638	9.42	0
High	P48047	ATP5PO	7.83531	10.3286	6	2	2	213	23.263	9.96	1.89688
High	P25685	DNAJB1	7.79532	7.94118	6	3	3	340	38.02	8.63	2.24499
High	Q6X4U4	SOSTDC1	7.65027	12.1359	6	2	2	206	23.292	9.74	3.64001
High	Q9BST9	RTKN	7.50308	8.52575	6	3	3	563	62.628	7.44	0
High	Q13616	CUL1	7.46573	5.6701	6	4	4	776	89.622	8	0
High	Q9NRC8	SIRT7	7.3323	7.25	6	2	2	400	44.87	9.74	1.97354
High	Q9NUQ6	SPATS2L	7.31677	3.04659	6	1	1	558	61.691	9.64	3.10135
High	Q9NX58	LYAR	7.21705	8.44327	6	2	2	379	43.607	9.57	2.19092
High	Q8IZ69	TRMT2A	6.78987	4	6	3	3	625	68.682	7.94	1.7029
High	Q15366	PCBP2	6.72509	6.57534	6	2	1	365	38.556	6.79	2.22229
High	Q14451	GRB7	6.58433	6.01504	6	3	3	532	59.643	8.5	0
High	Q96CM3	RPUSD4	6.40754	10.6101	6	3	3	377	42.178	9.88	4.60197
High	P78346	RPP30	6.26732	11.5672	6	3	3	268	29.303	8.91	0
High	Q9HC36	MRM3	6.23312	5.2381	6	2	2	420	46.99	8.73	2.49142
High	Q6PIY7	TENT2	6.18154	5.99174	6	3	3	484	55.992	9.38	0
High	Q8N5C6	SRBD1	6.1732	3.31658	6	3	3	995	111.705	8.72	0
High	P46778	RPL21	6.0872	11.875	6	2	2	160	18.553	10.49	5.00859
High	P62258	YWHAE	6.07387	8.62745	6	2	1	255	29.155	4.74	0
High	Q9ULD5	ZNF777	6.06397	4.81348	6	3	3	831	93.703	6.61	0
High	Q9H9Y2	RPF1	5.99992	7.44986	6	2	2	349	40.086	10.01	0
High	Q7L590	MCM10	5.97927	3.2	6	2	2	875	98.121	8.75	1.78475
High	O15062	ZBTB5	5.93748	7.23781	6	4	4	677	74.231	6.19	0
High	Q8N0Z8	PUSL1	5.69016	4.62046	6	1	1	303	33.212	9.85	2.33498
High	Q00059	TFAM	5.66266	6.91057	6	2	2	246	29.078	9.72	2.20551
High	Q96EU6	RRP36	5.61761	8.49421	6	2	2	259	29.805	10.17	1.62513
High	Q96AG4	LRRC59	5.56851	9.12052	6	2	2	307	34.909	9.57	0
High	Q5T3I0	GPATCH4	5.53715	2.46637	6	1	1	446	50.351	9.63	2.71569
High	Q16659	MAPK6	5.34724	2.49653	6	2	1	721	82.629	5.03	0
High	Q9NVI7	ATAD3A	5.17933	4.4164	6	3	3	634	71.325	8.98	0
High	P33991	MCM4	5.17384	3.59212	6	2	2	863	96.498	6.74	0
High	Q16629	SRSF7	5.0611	10.9244	6	2	2	238	27.35	11.82	1.72285
High	P12532	CKMT1A	4.93796	7.67386	6	3	3	417	47.007	8.34	0
High	P41743	PRKCI	4.92702	2.34899	6	1	1	596	68.218	5.85	1.8603
High	P49590	HARS2	4.86824	4.34783	6	2	1	506	56.852	8.24	0
High	P40222	TXLNA	4.81257	5.12821	6	2	2	546	61.853	6.52	1.80988
High	O14757	CHEK1	4.74506	5.46218	6	2	2	476	54.399	8.25	0
High	Q8TAD8	SNIP1	4.74184	3.53535	6	1	1	396	45.75	9.99	0
High	Q7Z417	NUFIP2	4.53417	2.01439	6	1	1	695	76.075	8.7	1.77714
High	P0DME0	SETSIP	4.50529	3.31126	6	1	1	302	34.861	4.31	2.03391
High	P36542	ATP5F1C	4.45732	8.05369	6	2	2	298	32.975	9.22	1.6039
High	P62266	RPS23	4.35152	16.0839	6	2	2	143	15.798	10.49	4.44768
High	Q9UKN8	GTF3C4	4.21184	3.04136	6	2	2	822	91.923	6.65	0
High	P35659	DEK	4.20062	5.06667	6	2	2	375	42.648	8.56	0
High	Q15459	SF3A1	4.18502	1.63934	6	1	1	793	88.831	5.22	1.77268
High	Q96QD9	FYTTD1	4.15527	3.45912	6	1	1	318	35.796	11.78	2.08193
High	P49840	GSK3A	4.11091	5.17598	6	2	1	483	50.949	8.75	0
High	Q9P0L0	VAPA	4.05914	4.81928	6	1	1	249	27.875	8.62	0
High	Q15843	NEDD8	4.05512	17.284	6	1	1	81	9.066	8.43	2.08446
High	P32969	RPL9	4.04732	10.9375	6	2	2	192	21.85	9.95	1.65229
High	P55209	NAP1L1	4.03325	4.34783	6	1	1	391	45.346	4.46	0
High	Q8N554	ZNF276	3.99311	1.79153	6	1	1	614	67.176	8.51	1.94475
High	P62277	RPS13	3.92118	9.93377	6	1	1	151	17.212	10.54	0
High	Q9Y4P3	TBL2	3.89008	2.90828	6	1	1	447	49.766	9.44	0
High	O94887	FARP2	3.88207	1.99241	6	1	1	1054	119.813	8.79	0
High	Q9NZ08	ERAP1	3.83357	1.38151	6	1	1	941	107.166	6.46	0
High	P62899	RPL31	3.79534	11.2	6	1	1	125	14.454	10.54	2.30307
High	P20042	EIF2S2	3.74112	3.3033	6	1	1	333	38.364	5.8	0
High	Q9P015	MRPL15	3.68846	3.04054	6	1	1	296	33.399	10.01	0
High	Q9Y6Q5	AP1M2	3.64753	4.72813	6	2	2	423	48.078	8.22	0
High	Q2TB10	ZNF800	3.64493	3.46386	6	1	1	664	75.189	9.47	0
High	P09622	DLD	3.59717	5.50098	6	2	2	509	54.143	7.85	0
High	O75746	SLC25A12	3.59099	3.09735	6	2	2	678	74.715	8.38	0
High	P49756	RBM25	3.55129	1.77936	6	1	1	843	100.124	6.32	2.28573
High	Q99569	PKP4	3.4836	1.0906	6	1	1	1192	131.787	8.94	2.69108
High	Q9UMR2	DDX19B	3.42899	3.13152	6	1	1	479	53.893	6.3	1.67072
High	Q99714	HSD17B10	3.40178	14.1762	6	2	2	261	26.906	7.78	0
High	Q9Y2Q3	GSTK1	3.38626	7.07965	6	1	1	226	25.48	8.41	0
High	P05198	EIF2S1	3.36487	5.07937	6	2	2	315	36.089	5.08	1.84969
High	Q7Z406	MYH14	3.34275	0.802005	6	1	1	1995	227.732	5.6	0
High	Q13330	MTA1	3.32496	1.3986	6	1	1	715	80.735	9.26	2.13422
High	Q13242	SRSF9	3.24388	9.04977	6	2	2	221	25.526	8.65	0
High	Q92615	LARP4B	3.22341	3.65854	6	2	2	738	80.503	6.92	1.69566
High	Q9NYZ3	GTSE1	3.21367	2.16509	6	1	1	739	78.456	9.23	0
High	O60814	H2BC12	3.20065	14.2857	6	2	2	126	13.882	10.32	0
High	P17029	ZKSCAN1	3.15331	5.15098	6	2	2	563	63.59	7.05	0
High	Q08AE8	SPIRE1	3.1515	1.32275	6	1	1	756	85.489	8.62	0
High	Q15758	SLC1A5	3.15132	2.03327	6	1	1	541	56.562	5.48	0
High	Q6IQ22	RAB12	3.14703	4.5082	6	1	1	244	27.231	8.41	0
High	Q96CC6	RHBDF1	3.12656	1.63743	6	1	1	855	97.338	8.44	0
High	Q96EY4	TMA16	3.11481	7.38916	6	1	1	203	23.849	9.26	2.17234
High	P62263	RPS14	3.09237	8.60927	6	1	1	151	16.263	10.05	0
High	Q9H0B8	CRISPLD2	3.08572	3.42052	6	2	2	497	55.883	8.02	0
High	Q14331	FRG1	3.06068	4.65116	6	1	1	258	29.154	9.01	0
High	Q53GQ0	HSD17B12	3.06057	6.41026	6	2	2	312	34.302	9.32	0
High	Q6NUN9	ZNF746	3.04273	1.86335	6	1	1	644	69.092	6.86	1.69327
High	Q14980	NUMA1	2.99181	1.2766	6	2	1	2115	238.115	5.78	0
High	P57772	EEFSEC	2.99	3.18792	6	2	2	596	65.263	8.35	1.69695
High	P46782	RPS5	2.98801	7.35294	6	1	1	204	22.862	9.72	0
High	Q9BQ83	SLX1A	2.95979	9.45455	6	1	1	275	30.751	7.03	0
High	Q9Y5Q9	GTF3C3	2.95234	1.80587	6	1	1	886	101.208	5.07	0
High	Q9NR12	PDLIM7	2.92592	2.62582	6	1	1	457	49.813	8.41	0
High	Q00325	SLC25A3	2.92154	3.31492	6	1	1	362	40.069	9.38	0
High	Q96P11	NSUN5	2.88074	2.331	6	1	1	429	46.662	8.62	0
High	P35250	RFC2	2.84466	4.80226	6	1	1	354	39.132	6.44	0
High	O95235	KIF20A	2.82073	2.80899	6	2	2	890	100.215	6.92	0
High	Q06265	EXOSC9	2.75647	2.96128	6	1	1	439	48.918	5.29	0
High	Q5XG87	TENT4A	2.74739	1.76768	6	1	1	792	84.597	9.51	0
High	P04908	H2AC4	2.72084	14.6154	6	2	1	130	14.127	11.05	0
High	O00139	KIF2A	2.6981	1.55807	6	1	1	706	79.905	6.68	0
High	P08243	ASNS	2.68846	2.49554	6	1	1	561	64.329	6.86	0
High	P23588	EIF4B	2.67757	2.12766	6	1	1	611	69.11	5.73	0
High	Q5SNV9	C1orf167	2.6715	2.0436	6	2	2	1468	162.321	10.7	1.96937
High	Q9Y2X3	NOP58	2.65718	2.45747	6	1	1	529	59.541	8.92	0
High	O75151	PHF2	2.61762	1.27737	6	1	1	1096	120.7	9.17	0
High	Q16610	ECM1	2.58855	1.66667	6	1	1	540	60.635	6.71	0
High	Q8TEC5	SH3RF2	2.5327	4.2524	6	2	2	729	79.27	9.94	0
High	Q9NX20	MRPL16	2.50752	7.17131	6	1	1	251	28.431	10.13	0
High	Q15051	IQCB1	2.50335	2.00669	6	1	1	598	68.886	9.1	0
High	Q96HS1	PGAM5	2.50335	3.11419	6	1	1	289	31.985	8.68	1.84066
High	P62633	CNBP	2.4803	8.47458	6	1	1	177	19.45	7.71	0
High	O43795	MYO1B	2.47914	1.84859	6	2	2	1136	131.902	9.38	0
High	O94906	PRPF6	2.47457	1.16897	6	1	1	941	106.858	8.25	1.65275
High	Q14679	TTLL4	2.47044	1.16764	6	1	1	1199	133.294	8.85	0
High	P53597	SUCLG1	2.36241	4.62428	6	1	1	346	36.227	8.79	0
High	Q9HB71	CACYBP	2.35892	3.94737	6	1	1	228	26.194	8.25	0
High	Q12894	IFRD2	2.32846	2.0362	6	1	1	442	48.018	6.84	0
High	Q9UET6	FTSJ1	2.27753	3.34347	6	1	1	329	36.056	5.69	0
High	Q3B820	FAM161A	2.23845	2.57576	6	1	1	660	76.704	8.03	0
High	P16298	PPP3CB	2.23418	1.9084	6	1	1	524	58.987	5.91	0
High	Q9NWB6	ARGLU1	2.21541	5.12821	6	2	2	273	33.197	10.35	0
High	O60684	KPNA6	2.18977	2.61194	6	1	1	536	59.991	4.98	0
High	Q03252	LMNB2	2.15509	1.6129	6	1	1	620	69.906	5.59	0
High	Q13523	PRPF4B	2.15163	1.68818	6	1	1	1007	116.916	10.26	0
High	O75323	NIPSNAP2	2.1399	3.14685	6	1	1	286	33.721	9.36	0
High	Q6NZY4	ZCCHC8	2.139	1.9802	6	1	1	707	78.529	4.87	0
High	O43615	TIMM44	2.08355	2.43363	6	1	1	452	51.323	8.32	0
High	Q8WU90	ZC3H15	2.04082	1.87793	6	1	1	426	48.573	5.31	0
High	P61960	UFM1	2.03156	17.6471	6	1	1	85	9.112	9.31	0
High	Q12986	NFX1	1.99183	1.07143	6	1	1	1120	124.312	8.24	0
High	P49721	PSMB2	1.98801	7.46269	6	1	1	201	22.822	7.02	0
High	Q6PCB5	RSBN1L	1.95199	3.07329	6	2	2	846	94.81	8.78	0
High	Q7Z6M2	FBXO33	1.94615	1.08108	6	1	1	555	62.59	7.36	0
High	Q92804	TAF15	1.92775	2.36486	6	1	1	592	61.793	8.02	0
High	O15144	ARPC2	1.92482	3	6	1	1	300	34.311	7.36	0
High	Q15014	MORF4L2	1.92157	6.94444	6	2	2	288	32.288	9.72	0
High	Q9Y2R9	MRPS7	1.89757	5.3719	6	1	1	242	28.116	9.99	0
Medium	Q9Y295	DRG1	1.86774	2.99728	6	1	1	367	40.517	8.9	0
Medium	O43148	RNMT	1.83893	2.10084	6	1	1	476	54.809	6.61	0
Medium	Q9C0I3	CCSER1	1.83357	1.11111	6	1	1	900	99.449	7.83	0
Medium	Q14315	FLNC	1.82565	0.293578	6	1	1	2725	290.841	5.97	0
Medium	Q8TAA9	VANGL1	1.81135	2.67176	6	1	1	524	59.937	8.81	0
Medium	P82914	MRPS15	1.80244	3.89105	6	1	1	257	29.823	10.48	0
Medium	Q969S3	ZNF622	1.77211	1.88679	6	1	1	477	54.237	6.15	0
Medium	Q8TF76	HASPIN	1.76802	1.8797	6	1	1	798	88.44	9.16	0
Medium	O60884	DNAJA2	1.75995	1.94175	6	1	1	412	45.717	6.48	0
Medium	Q9ULW3	ABT1	1.75031	4.04412	6	1	1	272	31.06	9.88	0
Medium	Q9Y6K5	OAS3	1.70006	1.37994	6	1	1	1087	121.093	8.4	0
Medium	Q8IVS2	MCAT	1.67531	2.82051	6	1	1	390	42.934	8.72	0
Medium	P02788	LTF	1.66274	1.26761	6	1	1	710	78.132	8.12	0
Medium	Q8TEX9	IPO4	1.64859	1.01758	6	1	1	1081	118.64	4.96	0
Medium	P43490	NAMPT	1.64532	1.62933	6	1	1	491	55.487	7.15	0
Medium	Q9Y224	RTRAF	1.63432	3.68852	6	1	1	244	28.051	6.65	0
Medium	Q8TED0	UTP15	1.60345	1.9305	6	1	1	518	58.379	9.11	0
Medium	Q9BQ75	CMSS1	1.55988	2.86738	6	1	1	279	31.864	9.19	0
Medium	Q13887	KLF5	1.55689	3.50109	6	1	1	457	50.759	8.6	0
Medium	P49589	CARS1	1.55517	1.3369	6	1	1	748	85.419	6.76	0
Medium	Q9Y450	HBS1L	1.55021	2.63158	6	1	1	684	75.426	6.61	0
Medium	Q9UI42	CPA4	1.4988	2.3753	6	1	1	421	47.322	6.7	0
Medium	Q9H6R4	NOL6	1.47965	1.22164	6	1	1	1146	127.513	7.64	0
Medium	Q8N3E9	PLCD3	1.47044	1.90114	6	1	1	789	89.202	6.98	0
Medium	P82930	MRPS34	1.43783	3.66972	6	1	1	218	25.634	9.98	0
Medium	O43592	XPOT	1.41623	1.4553	6	1	1	962	109.893	5.39	0
Medium	P14635	CCNB1	1.39664	1.61663	6	1	1	433	48.306	7.47	0
Medium	Q9BYJ4	TRIM34	1.3948	1.84426	6	1	1	488	56.827	7.44	0
Medium	Q9NVV4	MTPAP	1.38206	2.06186	6	1	1	582	66.13	9.04	0
Medium	Q13409	DYNC1I2	1.37841	0.940439	6	1	1	638	71.412	5.2	0
Medium	Q1ED39	KNOP1	1.37768	3.05677	6	1	1	458	51.557	9.86	0
Medium	Q6UWP8	SBSN	1.37634	2.37288	6	1	1	590	60.505	7.01	0
Medium	Q9HC35	EML4	1.36401	1.01937	6	1	1	981	108.848	6.4	0
Medium	Q7L014	DDX46	1.36221	0.969932	6	1	1	1031	117.29	9.29	0
Medium	P52594	AGFG1	1.35096	1.9573	6	1	1	562	58.224	8.63	0
Medium	Q9H0B6	KLC2	1.35057	1.60772	6	1	1	622	68.892	7.15	0
Medium	Q3T8J9	GON4L	1.35028	0.847836	6	1	1	2241	248.465	5.01	0
Medium	Q92552	MRPS27	1.32809	2.89855	6	1	1	414	47.581	6.18	0
Medium	P35249	RFC4	1.30034	2.75482	6	1	1	363	39.657	8.02	0
Medium	P50454	SERPINH1	1.26257	3.58852	6	1	1	418	46.411	8.69	0
Medium	Q9NTZ6	RBM12	1.24965	1.07296	6	1	1	932	97.333	8.63	0
Medium	Q9H1I8	ASCC2	1.24642	1.321	6	1	1	757	86.306	5.16	0
Medium	Q12834	CDC20	1.23181	1.60321	6	1	1	499	54.689	9.23	1.68073
Medium	Q5RI15	COX20	1.22856	10.1695	6	1	1	118	13.283	8.76	0
Medium	B7Z6K7	ZNF814	1.21574	0.818713	6	1	1	855	97.275	8.85	0
Medium	Q9NWB1	RBFOX1	1.21049	3.77834	6	1	1	397	42.758	6.86	0
Medium	Q15717	ELAVL1	1.20447	3.37423	6	1	1	326	36.069	9.17	0
Medium	P86790	CCZ1B	1.20232	3.52697	6	1	1	482	55.83	6.48	0
Medium	Q96MM6	HSPA12B	1.19853	2.04082	6	1	1	686	75.64	8.53	0
Medium	Q9H9D4	ZNF408	1.17744	1.38889	6	1	1	720	78.389	7.24	0
Medium	Q9Y4B5	MTCL1	1.16653	0.577428	6	1	1	1905	209.397	6.43	0
Medium	Q9NTJ5	SACM1L	1.1638	1.70358	6	1	1	587	66.924	7.12	0
Medium	P17980	PSMC3	1.15783	2.2779	6	1	1	439	49.172	5.24	0
Medium	A6NN14	ZNF729	1.14575	0.638978	6	1	1	1252	144.926	9.5	0
Medium	P48730	CSNK1D	1.14569	3.37349	6	1	1	415	47.3	9.74	0
Medium	P35789	ZNF93	1.14466	3.22581	6	1	1	620	70.925	9.28	0
Medium	P38935	IGHMBP2	1.1134	0.805639	6	1	1	993	109.082	8.97	0
Medium	P78316	NOP14	1.10874	1.05018	6	1	1	857	97.607	7.58	0
Low	Q9UPN4	CEP131	1.08455	1.66205	6	1	1	1083	122.075	8.69	0
Low	P55265	ADAR	1.06329	0.652529	6	1	1	1226	135.981	8.65	0
Low	Q9Y285	FARSA	1.05576	1.37795	6	1	1	508	57.528	7.8	0
Low	Q6IQ21	ZNF770	1.03631	1.30246	6	1	1	691	79.955	9.55	0
Low	Q96NB3	ZNF830	1.03621	3.22581	6	1	1	372	41.973	5.31	0
Low	P08572	COL4A2	1.02854	0.759346	6	1	1	1712	167.449	8.66	0
Low	P82979	SARNP	1.02761	4.7619	6	1	1	210	23.656	6.42	0
Low	Q9BTD8	RBM42	1.01475	1.66667	6	1	1	480	50.382	9.63	0
Low	Q2M3X9	ZNF674	1.00533	2.23752	6	1	1	581	67.155	9.16	0
Low	Q9NZJ4	SACS	0.9914	0.131033	6	1	1	4579	520.795	7.05	0
Low	Q8IUR6	CREBRF	0.972243	1.40845	6	1	1	639	72.104	4.87	0
Low	Q15746	MYLK	0.970211	0.417973	6	1	1	1914	210.583	6.15	0
Low	Q71RC2	LARP4	0.967784	2.20994	6	1	1	724	80.546	6.61	0
Low	Q5TB30	DEPDC1	0.966576	1.35635	6	1	1	811	92.901	8.68	0
Low	P47929	LGALS7	0.964971	8.08824	6	1	1	136	15.066	7.62	0
Low	Q8IXJ9	ASXL1	0.96457	0.908501	6	1	1	1541	165.329	6.21	0
Low	Q7Z5H4	VN1R5	0.961777	1.96078	6	1	1	357	40.752	9.2	0
Low	O95347	SMC2	0.95117	0.835422	6	1	1	1197	135.572	8.43	0
Low	O15021	MAST4	0.949234	0.304994	6	1	1	2623	283.922	8.62	0
Low	Q8IZ52	CHPF	0.92775	0.903226	6	1	1	775	85.414	6.93	0
Low	P49917	LIG4	0.926648	1.53677	6	1	1	911	103.904	7.96	0
Low	Q1HVH8	BOLF1	0.921181	0.645161	6	1	1	1240	132.731	6.09	0
Low	Q86VY4	TSPYL5	0.918293	2.39808	6	1	1	417	45.116	9.54	0
Low	Q9NTX5	ECHDC1	0.916139	3.58306	6	1	1	307	33.677	8.21	0
Low	Q86V20	SHLD2	0.893809	1.79641	6	1	1	835	93.646	6.86	0
Low	P35625	TIMP3	0.886391	3.79147	6	1	1	211	24.129	8.72	0
Low	Q9H223	EHD4	0.877456	2.03327	6	1	1	541	61.137	6.76	0
Low	Q2M296	MTHFSD	0.873869	2.87206	6	1	1	383	42.146	8.73	0
Low	P14550	AKR1A1	0.859806	3.07692	6	1	1	325	36.55	6.79	0
Low	P62826	RAN	0.856361	6.01852	6	1	1	216	24.408	7.49	0
Low	Q13895	BYSL	0.849551	2.0595	6	1	1	437	49.57	8.12	0
Low	Q9Y230	RUVBL2	0.8471	1.94384	6	1	1	463	51.125	5.64	0
Low	Q8NHP8	PLBD2	0.838632	1.18846	6	1	1	589	65.43	6.8	0
Low	Q13144	EIF2B5	0.825359	1.38696	6	1	1	721	80.329	5.08	0
Low	P12755	SKI	0.822175	2.1978	6	1	1	728	79.955	7.62	0
Low	P13798	APEH	0.809388	1.22951	6	1	1	732	81.173	5.48	0
Low	Q9Y6K0	CEPT1	0.806041	2.64423	6	1	1	416	46.523	8.21	0
Low	Q9H7B2	RPF2	0.796967	2.61438	6	1	1	306	35.56	9.99	0
